# Supplementary material for: Heritable gene expression variability and stochasticity govern clonal heterogeneity in circadian period
Source: PLoS Biol. 2020 Aug 3;18(8):e3000792. doi: 10.1371/journal.pbio.3000792 (PMC7425987; doi:10.1371/journal.pbio.3000792)
Supplement: S1 Table — (XLSX) [file pbio.3000792.s013.xlsx]

## Sheet: SNPs and period modifiers
	SCL specific SNPs						LCL specific SNPs						Period modifier genes reported by Zhang et al. (2009)
	Location	Allele	SYMBOL	Gene	Existing_variation		Location	Allele	SYMBOL	Gene	Existing_variation		double hits for short period
	1:1020697-1020697	T	AGRN	ENSG00000188157	rs116130865		1:116031685-116031685	A	SLC22A15	ENSG00000163393	rs6666101		double hits for long period
	1:10716999-10716999	C	CASZ1	ENSG00000130940	rs284234		1:11816243-11816243	G	CLCN6	ENSG00000011021	rs41275472		Symbol	GenbankID
	1:109388136-109388136	T	SORT1	ENSG00000134243	rs2787017		1:148107533-148107533	T	NBPF11	ENSG00000263956	rs1477729194		ABL1	NM_005157
	1:109495480-109495480	T	CYB561D1	ENSG00000174151	rs560205125		1:1668108-1668108	T	SLC35E2B	ENSG00000189339	rs12725286,COSV52360672		ACSF3	NM_174917
	1:11012522-11012522	C	TARDBP	ENSG00000120948	rs968545		1:222746406-222746406	A	AL392172.2	ENSG00000287684	rs2378606		ATF6	NM_007348
	1:110479106-110479106	G	AL358215.3	ENSG00000283999	rs4839418		1:22816378-22816378	T	EPHB2	ENSG00000133216	rs2165331		B4GALT2	NM_001005417
	1:111759790-111759790	C	DDX20	ENSG00000064703	rs197399		1:23677712-23677712	A	AL451000.1	ENSG00000229239	rs2864704		BCR	NM_004327
	1:114947516-114947516	C	SYCP1	ENSG00000198765	rs7537557		1:2654526-2654526	C	TTC34	ENSG00000215912	rs6689281		C1orf109	NM_017850
	1:12882942-12882942	C	PRAMEF4	ENSG00000243073	rs3928864		1:33896944-33896944	C	CSMD2	ENSG00000121904	rs6660246		C20orf160	NM_080625
	1:15112150-15112150	T	TMEM51-AS1	ENSG00000175147	rs66777636		1:33896945-33896945	C	CSMD2	ENSG00000121904	rs6662850		C6orf89	NM_152734
	1:154270639-154270639	T	UBAP2L	ENSG00000143569	rs1044013,COSV55170050		1:33897064-33897064	A	CSMD2	ENSG00000121904	rs10799006		CASC1	NM_018272
	1:15994745-15994745	A	TBC1D3P6	ENSG00000224966	rs4661680		1:37974560-37974560	C	SF3A3	ENSG00000183431	rs7519355		CCT5	NM_012073
	1:16625772-16625772	C	CROCCP2	ENSG00000215908	rs1765552		1:44099479-44099479	C	AL139220.2	ENSG00000230615	rs67857023		CEACAM21	NM_033543
	1:16626269-16626269	C	CROCCP2	ENSG00000215908	rs1765550		1:44099496-44099496	G	AL139220.2	ENSG00000230615	rs67423979		CENPM	NM_024053
	1:16858898-16858898	C	BX284668.3	ENSG00000230239	rs79436064		1:51748192-51748192	C	OSBPL9	ENSG00000117859	rs11802463		CLPX	NM_006660
	1:17238331-17238331	C	PADI1	ENSG00000142623	rs2977308		1:84958796-84958796	G	MCOLN2	ENSG00000153898	rs674182		CNNM4	NM_020184
	1:17393562-17393562	T	PADI6	ENSG00000276747	rs6687773		10:100260532-100260532	A	CWF19L1	ENSG00000095485	rs4919441		COPE	NM_007263
	1:180945830-180945830	T	AL162431.1	ENSG00000243155	rs12023606		10:103611264-103611264	C	SH3PXD2A	ENSG00000107957	rs2281585		DHX29	NM_019030
	1:206908309-206908309	G	FCMR	ENSG00000162894	rs1713231,COSV54320576		10:103611295-103611295	A	SH3PXD2A	ENSG00000107957	rs7907682		GPR78	NM_080819
	1:225375796-225375796	C	DNAH14	ENSG00000185842	rs2406108		10:118978778-118978778	T	AL157388.1	ENSG00000229272	rs549793		HEATR5B	NM_019024
	1:232428267-232428267	T	SIPA1L2	ENSG00000116991	rs12404753		10:124600388-124600388	T	LHPP	ENSG00000107902	rs752116		HNRPR	NM_005826
	1:2324572-2324572	G	MORN1	ENSG00000116151	rs2645074		10:124600435-124600435	G	LHPP	ENSG00000107902	rs752117		LBX1	NM_006562
	1:241788162-241788162	C	WDR64	ENSG00000162843	rs12060174		10:17018056-17018056	T	CUBN	ENSG00000107611	rs4491124		LILRB1	NM_006669
	1:26277502-26277502	C	CEP85	ENSG00000130695	rs3820519		10:30704178-30704178	T	SVIL2P	ENSG00000234814	rs3209423		LYG1	NM_174898
	1:3107803-3107803	C	PRDM16	ENSG00000142611	rs2993499		10:32834896-32834896	C	CCDC7	ENSG00000216937	rs4448627		MMP3	NM_002422
	1:3703143-3703143	A	TP73	ENSG00000078900	rs4648550		10:45753340-45753340	T	WASHC2C	ENSG00000172661	rs2442907,COSV60492808		MOSC2	NM_017898
	1:42564374-42564374	G	CCDC30	ENSG00000186409	rs6690354		10:62241119-62241119	G	RTKN2	ENSG00000182010	rs1368158		MPND	NM_032868
	1:54293229-54293229	A	SSBP3	ENSG00000157216	rs1360621,COSV58885416		10:64668730-64668730	C	AC013287.1	ENSG00000228566	rs2947583		NUFIP2	NM_020772
	1:54678427-54678427	G	MROH7	ENSG00000184313	rs498831		10:64668750-64668750	C	AC013287.1	ENSG00000228566	rs10995957		OR51B2	NM_033180
	1:54980410-54980410	G	AL590440.2	ENSG00000284601	rs2500322		10:67143133-67143133	C	CTNNA3	ENSG00000183230	rs2394332		PLEKHJ1	NM_018049
	1:79006274-79006274	G	ADGRL4	ENSG00000162618	rs1571991		10:69937270-69937270	T	COL13A1	ENSG00000197467	rs4746935		PPM1B	NM_002706
	1:9007614-9007614	T	SLC2A7	ENSG00000197241	rs61785781		10:97341316-97341316	A	AL355490.2	ENSG00000225850	rs7914218		PPP1R2P9	NM_025210
	10:132361868-132361868	G	LRRC27	ENSG00000148814	rs2497649		11:113430544-113430544	A	DRD2	ENSG00000149295	rs2471850		RCV1	NM_002903
	10:132438713-132438713	G	AL451069.3	ENSG00000234311	rs12263214		11:3413899-3413899	G	FAM86GP	ENSG00000166492	rs2898904		SCARA3	NM_016240
	10:133207640-133207640	C	KNDC1	ENSG00000171798	rs9418942,COSV58843258		11:46821486-46821486	G	CKAP5	ENSG00000175216	rs7106513		SCHIP1	NM_014575
	10:30374208-30374208	G	GOLGA2P6	ENSG00000241621	rs2297043		11:48980695-48980695	T	TRIM51GP	ENSG00000220948	rs10839204		SELO	NM_031454
	10:43256837-43256837	T	RASGEF1A	ENSG00000198915	rs2460557		11:64098131-64098131	A	FLRT1	ENSG00000256824	rs582692		tAKR	XM_372302
	10:43342894-43342894	T	AC068707.1	ENSG00000285712	rs2493661		11:64098200-64098200	G	FLRT1	ENSG00000256824	rs2701541		TMEM130	NM_152913
	10:75058179-75058179	T	DUPD1	ENSG00000188716	rs1993005,COSV58300715		11:70117517-70117517	C	ANO1	ENSG00000131620	rs2509146		TMSNB	NM_021992
	10:93587122-93587122	G	FFAR4	ENSG00000186188	rs11187538,COSV65160527		11:70137197-70137197	A	ANO1	ENSG00000131620	rs12224572		UBQLN4	NM_020131
	10:97056762-97056762	A	SLIT1	ENSG00000187122	rs2805595,COSV56585488		11:70663672-70663672	T	SHANK2	ENSG00000162105	rs471931		ZNF273	NM_021148
	11:112231868-112231868	G	PTS	ENSG00000150787	rs3018472		11:73343423-73343423	A	ARHGEF17	ENSG00000110237	rs61505022		ZNF358	NM_018083
	11:131504165-131504165	C	NTM	ENSG00000182667	rs444328		11:73343424-73343424	G	ARHGEF17	ENSG00000110237	rs58364325		ABCC3	NM_003786
	11:18726412-18726412	C	AC103974.1	ENSG00000254966	rs4237729		11:7343785-7343785	T	SYT9	ENSG00000170743	rs10743016		ACTL6A	NM_004301
	11:47177087-47177087	T	ARFGAP2	ENSG00000149182	rs61897848		11:77901409-77901409	G	AAMDC	ENSG00000087884	-		ANKLE1	NM_152363
	11:60791381-60791381	G	MS4A10	ENSG00000172689	rs635544		11:95775873-95775873	G	FAM76B	ENSG00000077458	rs3789960,COSV62556510		ANTXR1	NM_018153
	11:61696803-61696803	G	DAGLA	ENSG00000134780	rs198454		12:10881385-10881385	C	AC018630.2	ENSG00000275778	rs2298866		APPBP1	NM_003905
	11:65788053-65788053	G	OVOL1	ENSG00000172818	rs10896045		12:109581093-109581093	T	MVK	ENSG00000110921	rs61940514		ASB5	NM_080874
	11:69084137-69084137	T	TPCN2	ENSG00000162341	rs753559,COSV53728852		12:112930225-112930225	A	AC004551.1	ENSG00000257452	rs6489875		ASCC3	NM_022091
	11:69818269-69818269	A	FGF3	ENSG00000186895	rs60563122		12:124128092-124128092	C	RFLNA	ENSG00000178882	rs11057461		BDP1	NM_018429
	11:69818351-69818351	A	FGF3	ENSG00000186895	rs57658948		12:128962201-128962201	C	GLT1D1	ENSG00000151948	rs633771		BMP4	NM_001202
	11:71792103-71792103	C	FAM86C1	ENSG00000158483	rs4080976		12:128962222-128962222	T	GLT1D1	ENSG00000151948	rs470632		BOLA3	NM_212552
	11:75151818-75151818	G	SLCO2B1	ENSG00000137491	rs2712808		12:131296468-131296468	T	AC092850.1	ENSG00000279746	rs112878266		BSCL2	NM_032667
	11:75151838-75151838	T	SLCO2B1	ENSG00000137491	rs2712809		12:131296472-131296472	T	AC092850.1	ENSG00000279746	rs149065809		BTN2A2	NM_006995
	11:75434907-75434907	G	GDPD5	ENSG00000158555	rs1540214		12:52676718-52676718	T	KRT1	ENSG00000167768	rs2010060		BTNL8	NM_024850
	11:77113032-77113032	A	CAPN5	ENSG00000149260	rs3781683		12:7820956-7820956	A	SLC2A14	ENSG00000173262	rs7298889		C10orf137	NM_015608
	12:108538703-108538703	T	SART3	ENSG00000075856	rs4964720		12:96742440-96742440	C	CFAP54	ENSG00000188596	rs7978894		C1ORF131	NM_152379
	12:113844369-113844369	A	RBM19	ENSG00000122965	-		13:113031304-113031304	A	MCF2L	ENSG00000126217	rs9549646		C9orf86	NM_024718
	12:117790319-117790319	C	KSR2	ENSG00000171435	rs10774957		13:114038648-114038648	C	RASA3	ENSG00000185989	rs9590530		CBLN1	NM_004352
	12:124379014-124379014	G	NCOR2	ENSG00000196498	rs7967845		13:18996184-18996184	A	PHF2P2	ENSG00000226057	rs9510973		CCDC81	NM_021827
	12:124500344-124500344	A	NCOR2	ENSG00000196498	rs941180		13:18996231-18996231	C	PHF2P2	ENSG00000226057	rs9510975		CCDC87	NM_018219
	12:124500393-124500393	G	NCOR2	ENSG00000196498	rs1242995		13:19170557-19170557	G	SMPD4P2	ENSG00000229147	rs477488		CDC2L1	NM_033487
	12:13020876-13020876	T	AC023790.2	ENSG00000255621	rs7954536		13:28277585-28277585	A	PAN3	ENSG00000152520	rs1408242,COSV56706747		CDK3	NM_001258
	12:13020885-13020885	T	AC023790.2	ENSG00000255621	rs7954537		14:73771468-73771468	G	ELMSAN1	ENSG00000156030	rs8014645		CDK6	NM_001259
	12:130658935-130658935	C	AC095350.1	ENSG00000256343	rs11061061		14:92528262-92528262	C	AL159141.1	ENSG00000100599	rs12435243		CDK9	NM_001261
	12:130658953-130658953	A	AC095350.1	ENSG00000256343	rs34097192		15:20233931-20233931	C	AC126603.1	ENSG00000258628	rs4102022		CMYA4	NM_173167
	12:14885985-14885985	G	C12orf60	ENSG00000182993	rs1800802,CR014915		15:49367786-49367786	G	FAM227B	ENSG00000166262	rs8038399		CNOT2	NM_014515
	12:2616452-2616452	G	CACNA1C	ENSG00000151067	rs216011		15:59385123-59385123	A	FAM81A	ENSG00000157470	rs12910829		COX7B	NM_001866
	12:2640646-2640646	G	CACNA1C	ENSG00000151067	rs2238095		15:78832183-78832183	A	MORF4L1	ENSG00000185787	rs4421942		Cry2	NM_021117
	12:30990450-30990450	C	TSPAN11	ENSG00000110900	rs35077		16:50562760-50562760	T	NKD1	ENSG00000140807	rs12920383		CSE1L	NM_001316
	12:3576597-3576597	G	PRMT8	ENSG00000111218	rs6489480		16:70127110-70127110	T	PDPR	ENSG00000090857	rs28556668,COSV55355212		CSNK1A1	NM_001892
	12:62658821-62658821	T	PPM1H	ENSG00000111110	rs11174588		16:87614591-87614591	T	JPH3	ENSG00000154118	rs2544630		CSNK1E	NM_001894
	12:6375869-6375869	C	SCNN1A	ENSG00000111319	rs2071244		16:89050186-89050186	C	AC135782.1	ENSG00000256982	rs4782478		CSNK2A1	NM_001895
	12:68321637-68321637	A	MDM1	ENSG00000111554	rs7964052,COSV57446364		16:89590223-89590223	G	CPNE7	ENSG00000178773	rs464274		CTDP1	NM_004715
	12:71392159-71392159	G	TSPAN8	ENSG00000127324	rs7131988		16:952658-952658	A	LMF1	ENSG00000103227	rs9939520		CX3CL1	NM_002996
	12:92145814-92145814	C	BTG1	ENSG00000133639	rs12694		16:952674-952674	G	LMF1	ENSG00000103227	rs9931177		CXorf15	NM_018360
	12:97056130-97056130	C	AC007656.2	ENSG00000258131	rs763609		17:21291984-21291984	T	MAP2K3	ENSG00000034152	rs7225583		DCLRE1A	NM_014881
	13:100674991-100674991	G	TMTC4	ENSG00000125247	rs2791681		17:21291989-21291989	T	MAP2K3	ENSG00000034152	rs72840059		DDX3X	NM_001356
	13:100675091-100675091	T	TMTC4	ENSG00000125247	rs2791682		17:21292005-21292005	G	MAP2K3	ENSG00000034152	rs7211106		DGKQ	NM_001347
	13:34574756-34574756	T	LINC00457	ENSG00000225179	rs4943227		17:21292020-21292020	A	MAP2K3	ENSG00000034152	rs7224594		e(y)2	NM_020189
	13:36431806-36431806	A	CCNA1	ENSG00000133101	rs548306334		17:21292023-21292023	A	MAP2K3	ENSG00000034152	rs7224596		EEIG1	NM_203305
	13:43889954-43889954	T	LACC1	ENSG00000179630	rs7989857		17:2173058-2173058	A	SMG6	ENSG00000070366	rs9898819		EMP2	NM_001424
	13:46226334-46226334	A	LRRC63	ENSG00000173988	rs1230457		17:29794148-29794148	A	SSH2	ENSG00000141298	rs2628165		EMR2	NM_013447
	13:46895200-46895200	C	HTR2A	ENSG00000102468	rs1033847		17:43983845-43983845	G	PYY	ENSG00000131096	rs1731892		EPAS1	NM_001430
	13:47954043-47954043	G	SUCLA2	ENSG00000136143	rs7334207		18:14156242-14156242	T	NF1P5	ENSG00000175319	rs4528647		EXOSC4	NM_019037
	13:52148663-52148663	A	NEK3	ENSG00000136098	rs2274202		18:24157226-24157226	C	CABYR	ENSG00000154040	rs7243666		FAM55D	NM_017678
	13:95211027-95211027	T	ABCC4	ENSG00000125257	rs4148470		18:4089812-4089812	A	DLGAP1	ENSG00000170579	rs9960380		FBXL3	NM_012158
	14:23263296-23263296	C	RNF212B	ENSG00000215277	rs8009209,COSV67768787		18:63639456-63639456	A	SERPINB4	ENSG00000206073	rs2276203,COSV61985274		FBXO45	XM_117294
	14:27120265-27120265	G	AL110292.1	ENSG00000258081	rs1345932019		18:70157083-70157083	C	RTTN	ENSG00000176225	rs4891818		FBXW11	NM_012300
	14:31066550-31066550	G	AP4S1	ENSG00000100478	rs6571387		18:76948799-76948799	T	ZNF236	ENSG00000130856	rs12969025		FGF10	NM_004465
	14:49842955-49842955	G	NEMF	ENSG00000165525	rs3100895		19:12266182-12266182	T	ZNF44	ENSG00000197857	rs2438534		FGF19	NM_005117
	14:58470956-58470956	G	KIAA0586	ENSG00000100578	rs1748987,COSV54183258		19:2323198-2323198	A	AC005258.1	ENSG00000273734	rs56291613,COSV53116062		FKSG2	NM_021631
	14:67801840-67801840	G	ZFYVE26	ENSG00000072121	rs12433710		19:29440236-29440236	G	AC011474.1	ENSG00000264515	rs8106372		FOXA3	NM_004497
	14:67864958-67864958	T	RAD51B	ENSG00000182185	rs1474939		19:50957874-50957874	G	AC011483.2	ENSG00000269495	rs12463132		FRAP1	NM_004958
	15:20274134-20274134	A	AC126603.1	ENSG00000258628	rs4931834		19:54595966-54595966	C	LILRA1	ENSG00000104974	rs564987929		FUT5	NM_002034
	15:42576088-42576088	G	STARD9	ENSG00000159433	rs12910030		19:54595978-54595978	A	LILRA1	ENSG00000104974	rs1215259826		GFAP	NM_002055
	15:58445142-58445142	G	LIPC	ENSG00000166035	rs473224		2:101011862-101011862	A	RPL31	ENSG00000071082	rs4850956		GIPC2	NM_017655
	15:68806982-68806982	C	ANP32A	ENSG00000140350	rs4238419		2:131611867-131611867	C	POTEKP	ENSG00000204434	rs10754930		GJB7	NM_198568
	15:76593012-76593012	C	SCAPER	ENSG00000140386	rs2469246		2:206746185-206746185	C	MDH1B	ENSG00000138400	rs7591076,COSV65588847		GPR124	NM_032777
	15:89764879-89764879	G	MESP2	ENSG00000188095	rs34936212		2:227355812-227355812	C	MFF	ENSG00000168958	rs12478005,COSV58825314		*GPR135	NM_022571
	16:10772011-10772011	G	TVP23A	ENSG00000166676	rs2697659		2:239939856-239939856	T	NDUFA10	ENSG00000130414	rs10933601		GPR137	NM_020155
	16:19857365-19857365	C	GPRC5B	ENSG00000167191	rs2729		2:2733936-2733936	C	AC011995.2	ENSG00000237720	rs6727434		GPR158	NM_020752
	16:33027297-33027297	A	AC142086.5	ENSG00000261259	rs140422759		2:32128247-32128247	A	SPAST	ENSG00000021574	rs2294176		GPR17	NM_005291
	16:33027308-33027308	G	AC142086.5	ENSG00000261259	rs879144688		2:32128255-32128255	C	SPAST	ENSG00000021574	rs2294178		GPR37L1	NM_004767
	16:33027336-33027336	G	AC142086.5	ENSG00000261259	rs796552177		2:34039565-34039565	T	LINC01320	ENSG00000228262	rs12986664		GPR45	NM_007227
	16:55329653-55329653	T	IRX6	ENSG00000159387	rs31089		2:3708483-3708483	A	DCDC2C	ENSG00000214866	rs17505481		GRM5	NM_000842
	16:55833094-55833094	C	CES1	ENSG00000198848	rs12149371,COSV62085668		2:37256637-37256637	A	PRKD3	ENSG00000115825	rs766751317		GRPR	NM_005314
	16:55833101-55833101	C	CES1	ENSG00000198848	rs12149373,COSV62085674		2:65042166-65042166	C	LINC02245	ENSG00000237638	rs2723072		HAS3	NM_005329
	16:57917606-57917606	G	CNGB1	ENSG00000070729	rs72782258,COSV51901590		2:71535669-71535669	G	DYSF	ENSG00000135636	rs6725149		HCFC1	NM_005334
	16:57917608-57917608	A	CNGB1	ENSG00000070729	rs186863811,COSV51901596		2:85434894-85434894	A	SH2D6	ENSG00000152292	rs2271628		HIF1AN	NM_017902
	16:70177538-70177538	G	CLEC18C	ENSG00000157335	rs2549612		2:9845477-9845477	C	TAF1B	ENSG00000115750	rs287986		HOMER3	NM_004838
	16:7272951-7272951	C	RBFOX1	ENSG00000078328	rs4538032		20:32059518-32059518	C	HCK	ENSG00000101336	rs7509404,COSV52947448		HRB2	NM_007043
	16:84160035-84160035	A	DNAAF1	ENSG00000154099	rs35219837		20:34261610-34261610	G	AL035458.2	ENSG00000250917	rs1205312		HRPT2	NM_024529
	16:85503399-85503399	G	GSE1	ENSG00000131149	rs8056492		20:36401266-36401266	G	DLGAP4	ENSG00000080845	rs2425253		HSPC148	NM_016403
	16:86740358-86740358	C	LINC02188	ENSG00000261175	rs451547		20:3754789-3754789	G	C20orf27	ENSG00000101220	rs2295342		ICAM5	NM_003259
	16:86740364-86740364	T	LINC02188	ENSG00000261175	rs372360		20:59776837-59776837	G	PHACTR3	ENSG00000087495	rs1111811		IF	NM_000204
	16:89732637-89732637	T	ZNF276	ENSG00000158805	rs12446555		20:59778418-59778418	T	PHACTR3	ENSG00000087495	rs1182500		IFNK	NM_020124
	17:17805532-17805532	C	RAI1	ENSG00000108557	rs12453837		20:59869136-59869136	C	SYCP2	ENSG00000196074	rs41304649		IGSF4C	NM_145296
	17:21703303-21703303	A	KCNJ18	ENSG00000260458	rs1377011856		20:61927868-61927868	T	CDH4	ENSG00000179242	rs1557181		IKBKB	NM_001556
	17:3499227-3499227	A	ASPA	ENSG00000108381	rs1552830		20:62152842-62152842	G	SS18L1	ENSG00000184402	rs1407958		INTS2	NM_020748
	17:35173969-35173969	A	UNC45B	ENSG00000141161	rs7210321		20:62152851-62152851	C	SS18L1	ENSG00000184402	rs1407957		INTS4	NM_033547
	17:3535955-3535955	A	TRPV3	ENSG00000167723	rs449948		20:62465069-62465069	C	GATA5	ENSG00000130700	rs113912772		ITGA2B	NM_000419
	17:3678531-3678531	C	P2RX5	ENSG00000083454	rs150852		21:42771377-42771377	G	PDE9A	ENSG00000160191	rs13051772		JAZF1	NM_175061
	17:3678609-3678609	A	P2RX5	ENSG00000083454	rs150853,COSV56594262		22:18191339-18191339	A	FAM230D	ENSG00000187979	rs199730177		JUND	NM_005354
	17:38911008-38911008	C	LASP1	ENSG00000002834	rs640306		22:22198115-22198115	C	IGLV10-54	ENSG00000211642	rs9623057		*KALPHA1	NM_006082
	17:44766869-44766869	C	ADAM11	ENSG00000073670	rs757591		22:22198124-22198124	A	IGLV10-54	ENSG00000211642	rs9623058		KCNG2	NM_012283
	17:44907009-44907009	A	GFAP	ENSG00000131095	rs8067254		22:25794020-25794020	A	MYO18B	ENSG00000133454	rs5761193		KCNJ1	NM_000220
	17:5023312-5023312	T	KIF1C	ENSG00000129250	rs346827		22:27711286-27711286	T	AL121885.2	ENSG00000227838	rs9625306		KIAA1797	NM_017794
	17:56834568-56834568	A	DGKE	ENSG00000153933	rs2235092		22:30810408-30810408	C	OSBP2	ENSG00000184792	rs136251		KPNA4	NM_002268
	17:57633519-57633519	A	MSI2	ENSG00000153944	rs8079426		22:38889477-38889477	C	AL022318.5	ENSG00000288106	rs5750693		LHCGR	NM_000233
	17:57744619-57744619	A	CCDC182	ENSG00000166329	rs180882710		22:41210191-41210191	C	L3MBTL2	ENSG00000100395	rs7290378		LHX1	NM_005568
	17:62626905-62626905	G	AC080038.2	ENSG00000274565	rs2460295		22:45199366-45199366	T	KIAA0930	ENSG00000100364	rs2235157,COSV52661917		LIMK1	NM_002314
	17:77600539-77600539	A	AC021683.5	ENSG00000285535	rs8073110		22:45199374-45199374	A	KIAA0930	ENSG00000100364	rs2235158,COSV52661926		LIPG	NM_006033
	17:79151271-79151271	G	RBFOX3	ENSG00000167281	rs7503828		22:48580915-48580915	A	TAFA5	ENSG00000219438	rs28537632		LPHN1	NM_014921
	17:80469707-80469707	G	NPTX1	ENSG00000171246	rs4889852		22:48784643-48784643	T	TAFA5	ENSG00000219438	rs131030		LSM7	NM_016199
	17:8074050-8074050	T	ALOX12B	ENSG00000179477	rs7219102		22:49568659-49568659	G	C22orf34	ENSG00000188511	rs4824062		MAD2L1	NM_002358
	17:82151438-82151438	C	CCDC57	ENSG00000176155	rs372380401,COSV58935128		22:49568666-49568666	A	C22orf34	ENSG00000188511	rs4824063		MAP3K11	NM_002419
	17:959385-959385	G	NXN	ENSG00000167693	rs10902640		3:119451524-119451524	A	TMEM39A	ENSG00000176142	rs4687859		MAP3K2	NM_006609
	18:45687773-45687773	T	AC023421.2	ENSG00000288545	rs900972		3:12581444-12581444	C	MKRN2	ENSG00000075975	rs2596825		MAPK8	NM_002750
	18:58864068-58864068	T	ZNF532	ENSG00000074657	rs7239625		3:13076499-13076499	A	IQSEC1	ENSG00000144711	rs444944		MARCH4	NM_020814
	18:60631037-60631037	C	AC113137.1	ENSG00000267098	rs10871782		3:13614529-13614529	C	FBLN2	ENSG00000163520	rs62232971		MED10	NM_032286
	18:76997405-76997405	T	MBP	ENSG00000197971	rs3794848		3:149158474-149158474	G	HPS3	ENSG00000163755	rs772903,COSV56052983		MEPCE	NM_019606
	18:80132675-80132675	G	ADNP2	ENSG00000101544	rs368730275		3:183269727-183269727	A	B3GNT5	ENSG00000176597	rs3811732,COSV58475381		METTL11B	NM_001136107
	19:1016850-1016850	A	TMEM259	ENSG00000182087	rs113356551		3:185000930-185000930	T	VPS8	ENSG00000156931	rs10937194		MFNG	NM_002405
	19:11442095-11442095	G	PRKCSH	ENSG00000130175	rs313624		3:195672728-195672728	C	MUC20-OT1	ENSG00000242086	rs2461859		MKL1	NM_020831
	19:12432090-12432090	T	ZNF443	ENSG00000180855	rs13382106,COSV56890644		3:38605134-38605134	T	SCN5A	ENSG00000183873	rs55899887		MPN2	NM_183062
	19:15583659-15583659	C	CYP4F23P	ENSG00000269516	rs633532		3:47183312-47183312	C	KIF9-AS1	ENSG00000227398	rs7615774		*MRGPRE	XM_171536
	19:17113355-17113355	T	MYO9B	ENSG00000099331	rs117490938		3:5173920-5173920	C	AC026202.2	ENSG00000233912	rs9814309		MRPL18	NM_014161
	19:17998505-17998505	G	KCNN1	ENSG00000105642	rs1057261		3:55074161-55074161	G	CACNA2D3	ENSG00000157445	rs35471424,COSV55543018		MSRB2	NM_012228
	19:23362448-23362448	G	ZNF91	ENSG00000167232	rs1044095,COSV56083884		3:55074331-55074331	G	CACNA2D3	ENSG00000157445	rs358077		MYL5	NM_002477
	19:29340554-29340554	G	AC011474.1	ENSG00000264515	rs10416313		3:55630539-55630539	C	ERC2	ENSG00000187672	rs358916		MYOC	NM_000261
	19:38735218-38735218	C	CAPN12	ENSG00000182472	rs45468197		3:65781896-65781896	G	MAGI1	ENSG00000151276	rs114423718		NAGLU	NM_000263
	19:39110500-39110500	C	ACP7	ENSG00000183760	rs11666332		3:66489204-66489204	C	LRIG1	ENSG00000144749	rs11709533		NCL	NM_005381
	19:39879435-39879435	C	FCGBP	ENSG00000275395	rs10403635		3:69313194-69313194	C	FRMD4B	ENSG00000114541	rs10865648		NFE2	NM_006163
	19:4455865-4455865	G	UBXN6	ENSG00000167671	rs12459922		4:109761331-109761331	C	AC126283.2	ENSG00000285330	rs4541508		NOB1P	NM_014062
	19:45001969-45001969	T	RELB	ENSG00000104856	rs576269767		4:139436409-139436409	C	AC097376.1	ENSG00000239005	rs1057522		NOL6	NM_022917
	19:47446243-47446243	G	SLC8A2	ENSG00000118160	rs830143		4:143905254-143905254	G	AC107223.1	ENSG00000251600	rs1838522		NOLA2	NM_017838
	19:50859048-50859048	T	KLK3	ENSG00000142515	rs11084034		4:18624502-18624502	T	AC093898.1	ENSG00000286046	rs13110791		NUP88	NM_002532
	19:52502350-52502350	G	ZNF578	ENSG00000258405	rs324748		4:32080338-32080338	G	LINC02506	ENSG00000251129	rs6553997		NYX	NM_022567
	19:52575461-52575461	C	ZNF701	ENSG00000167562	rs11670566		4:38672639-38672639	G	KLF3	ENSG00000109787	rs2927270		OPN1LW	NM_020061
	19:52634727-52634727	C	ZNF83	ENSG00000167766	rs6509659		4:49061855-49061855	A	CWH43	ENSG00000109182	rs1051447,COSV56936745		OPN1MW	NM_000513
	19:610729-610729	G	HCN2	ENSG00000099822	rs4398207		5:100380129-100380129	A	AC113385.3	ENSG00000275374	rs78916689		OPN5	NM_181744
	2:105766175-105766175	G	NCK2	ENSG00000071051	rs11676893		5:137946436-137946436	C	FAM13B	ENSG00000031003	rs4240363		OR1E1	NM_003553
	2:112238233-112238233	G	ZC3H8	ENSG00000144161	rs2254860		5:170909610-170909610	C	RANBP17	ENSG00000204764	rs1833596,COSV66658694		OXNAD1	NM_138381
	2:127193519-127193519	C	CYP27C1	ENSG00000186684	rs885275		5:180433408-180433408	A	AC034213.1	ENSG00000250509	rs35945814		P2RY10	NM_014499
	2:128115454-128115454	A	UGGT1	ENSG00000136731	rs4662777		5:180433433-180433433	C	AC034213.1	ENSG00000250509	rs35345767		PANK2	NM_024960
	2:128132939-128132939	G	UGGT1	ENSG00000136731	rs12692076		5:65646972-65646972	G	TRAPPC13	ENSG00000113597	rs154955		PAPOLB	NM_020144
	2:12827899-12827899	A	AC064875.1	ENSG00000225649	rs2098823		5:69632907-69632907	A	AC139495.2	ENSG00000250138	rs71220497		PAQR4	NM_152341
	2:140884290-140884290	A	LRP1B	ENSG00000168702	rs16844915		5:73849194-73849194	G	ARHGEF28	ENSG00000214944	rs7724638		PARD6A	NM_016948
	2:14904380-14904380	G	AC068286.1	ENSG00000235127	rs4670041		5:79044588-79044588	C	DMGDH	ENSG00000132837	rs531982		PDGFC	NM_016205
	2:1588142-1588142	A	AC141930.1	ENSG00000228613	rs80261154		6:10444975-10444975	A	MIR5689HG	ENSG00000229401	rs604358		PEF	NM_012392
	2:208239506-208239506	G	IDH1	ENSG00000138413	rs7565247		6:110266025-110266025	T	METTL24	ENSG00000053328	rs56222826		PEG3	NM_006210
	2:241740717-241740717	C	D2HGDH	ENSG00000180902	rs4073891		6:149370902-149370902	A	TAB2	ENSG00000055208	rs9498334		*PHEX	NM_000444
	2:28988617-28988617	A	TOGARAM2	ENSG00000189350	rs1867943		6:159367945-159367945	T	AL357832.1	ENSG00000231178	rs9365053		PHF23	NM_024297
	2:30759252-30759252	G	CAPN13	ENSG00000162949	rs542454		6:160923685-160923685	A	AL391361.2	ENSG00000224371	rs1962358		PIK3R5	NM_014308
	2:47065997-47065997	A	TTC7A	ENSG00000068724	rs2570516		6:22356741-22356741	A	CASC15	ENSG00000272168	rs34183148		PKLR	NM_000298
	2:47725092-47725092	C	MSH6	ENSG00000116062	rs797689		6:22356743-22356743	T	CASC15	ENSG00000272168	rs35363281		PKP1	NM_000299
	2:64662992-64662992	G	SERTAD2	ENSG00000179833	rs7601388		6:22356754-22356754	T	CASC15	ENSG00000272168	rs35097027		PNRC2	NM_017761
	2:86171083-86171083	T	IMMT	ENSG00000132305	rs2288114,COSV54486002		6:22356758-22356758	A	CASC15	ENSG00000272168	rs35519411		POLR2B	NM_000938
	20:37931038-37931038	G	VSTM2L	ENSG00000132821	rs6096963		6:25158385-25158385	A	CMAHP	ENSG00000168405	rs9348664		POLR3F	NM_006466
	20:37931082-37931082	A	VSTM2L	ENSG00000132821	rs12480623		6:26900292-26900292	A	GUSBP2	ENSG00000241549	rs192178821		POP1	NM_015029
	20:42104167-42104167	G	PTPRT	ENSG00000196090	rs2076246		6:32522036-32522036	C	HLA-DRB5	ENSG00000198502	rs79606458,COSV66612248		*PRKCI	NM_002740
	20:43189522-43189522	A	PTPRT	ENSG00000196090	rs117637352		6:40338422-40338422	A	TDRG1	ENSG00000204091	rs4714333		PRO0149	NM_014117
	20:45175549-45175549	G	PI3	ENSG00000124102	rs17424356		6:41209317-41209317	T	TREML3P	ENSG00000184106	rs4711661		PRPF4	NM_004697
	20:51484221-51484221	T	NFATC2	ENSG00000101096	rs62229789		6:41209365-41209365	G	TREML3P	ENSG00000184106	rs112320198		PSMD13	NM_002817
	20:63442728-63442728	C	KCNQ2	ENSG00000075043	rs62208030		6:5000487-5000487	C	RPP40	ENSG00000124787	rs2764108		PTGER3	NM_000957
	20:63442736-63442736	A	KCNQ2	ENSG00000075043	rs200312378		6:62177126-62177126	T	KHDRBS2	ENSG00000112232	rs9346218,COSV55492115		PTK2	NM_005607
	21:13954084-13954084	T	ANKRD20A11P	ENSG00000215559	rs8127713		7:111333682-111333682	G	IMMP2L	ENSG00000184903	rs37638		PWP2H	NM_005049
	21:14009130-14009130	G	PPP6R2P1	ENSG00000233442	rs1297096		7:114385330-114385330	A	FOXP2	ENSG00000128573	rs13232831		RAB20	NM_017817
	21:14009146-14009146	C	PPP6R2P1	ENSG00000233442	rs1297097		7:116431-116431	A	AC093627.22	ENSG00000287883	rs12670807		RAB3A	NM_002866
	21:21292438-21292438	T	NCAM2	ENSG00000154654	rs8126533		7:131206852-131206852	G	MKLN1	ENSG00000128585	rs6974295		RABGEF1	NM_014504
	21:31968713-31968713	T	HUNK	ENSG00000142149	rs11088196		7:131206853-131206853	G	MKLN1	ENSG00000128585	rs6974301		RAP1GA1	NM_002885
	21:45486574-45486574	G	COL18A1	ENSG00000182871	rs9979895,COSV60587547		7:142451425-142451425	A	TRBV6-5	ENSG00000211721	rs774540355		RBL1	NM_002895
	21:46287238-46287238	G	YBEY	ENSG00000182362	rs13050025,COSV52447287		7:1887163-1887163	G	AC069288.1	ENSG00000286192	rs12532392		RBM43	NM_198557
	22:24260999-24260999	G	POM121L9P	ENSG00000128262	rs62232037		7:21571569-21571569	C	DNAH11	ENSG00000105877	rs73066481		RBX1	NM_014248
	22:24261017-24261017	A	POM121L9P	ENSG00000128262	rs199940747		7:25151332-25151332	G	C7orf31	ENSG00000153790	rs12700590		RETN	NM_020415
	22:27776589-27776589	G	MN1	ENSG00000169184	rs4822939,COSV56563570		7:29461804-29461804	T	AC004593.2	ENSG00000285162	rs1420127		RGPR	NM_033127
	22:34789150-34789150	T	AL024495.1	ENSG00000286592	rs2092279		7:48393997-48393997	G	ABCA13	ENSG00000179869	rs77914626		RING1	NM_002931
	22:37401687-37401687	C	ELFN2	ENSG00000166897	rs5756667		7:55517491-55517491	A	VOPP1	ENSG00000154978	rs11238367		RLN3R2	NM_181885
	22:37401688-37401688	G	ELFN2	ENSG00000166897	rs5756668		7:593542-593542	T	PRKAR1B	ENSG00000188191	rs28402081		RNF34	NM_025126
	22:37656832-37656832	T	Z83844.3	ENSG00000285304	rs116948647		7:593543-593543	T	PRKAR1B	ENSG00000188191	rs28410779		RPS4X	NM_001007
	22:37656833-37656833	T	Z83844.3	ENSG00000285304	rs76328603		7:6619560-6619560	A	ZNF853	ENSG00000236609	rs145963789		RRH	NM_006583
	22:37656834-37656834	T	Z83844.3	ENSG00000285304	rs10427636		7:97984686-97984686	A	OCM2	ENSG00000135175	rs7780056		RRP12	NM_015179
	22:41989963-41989963	G	SEPTIN3	ENSG00000100167	rs6519301		8:120517821-120517821	T	MTBP	ENSG00000172167	rs13258768		SART3	NM_014706
	22:42161704-42161704	C	TCF20	ENSG00000100207	rs5758619		8:125356998-125356998	T	NSMCE2	ENSG00000156831	rs4242368		SEC13L1	NM_030673
	22:42381860-42381860	C	NFAM1	ENSG00000235568	rs10854752		8:142521318-142521318	C	ADGRB1	ENSG00000181790	rs7386136		SERPINA12	NM_173850
	22:43274088-43274088	A	SCUBE1	ENSG00000159307	rs139042		8:142905139-142905139	C	GML	ENSG00000104499	rs28558934		SF1	NM_004630
	22:45327445-45327445	G	FAM118A	ENSG00000100376	rs9615107		8:144801926-144801926	A	ZNF517	ENSG00000197363	rs2979087		SLC22A8	NM_004254
	22:45426467-45426467	T	RIBC2	ENSG00000128408	rs1022479		8:97853059-97853059	A	AP002906.1	ENSG00000270861	rs11991357		SLC24A3	NM_020689
	22:45922599-45922599	G	WNT7B	ENSG00000188064	rs9723264		9:130004125-130004125	T	FNBP1	ENSG00000187239	rs10114016		SLC32A1	NM_080552
	22:46662273-46662273	A	GRAMD4	ENSG00000075240	rs34543603		9:135617587-135617587	C	AL354761.1	ENSG00000236543	rs10776835		SLC34A3	NM_080877
	22:47055015-47055015	A	TBC1D22A	ENSG00000054611	rs131924,COSV61437067		9:28224285-28224285	T	LINGO2	ENSG00000174482	rs6476043		SLC3A1	NM_000341
	22:47110237-47110237	T	TBC1D22A	ENSG00000054611	rs5767504		9:33574446-33574446	A	AL139008.1	ENSG00000225123	rs2380780		SLC7A13	NM_138817
	22:49923682-49923682	A	CRELD2	ENSG00000184164	rs7410537		9:72275885-72275885	T	AL135924.1	ENSG00000233933	rs17628566		SLICK	NM_198503
	3:133710642-133710642	C	INHCAP	ENSG00000242337	rs9289451		9:74727947-74727947	T	TRPM6	ENSG00000119121	rs514348		SNRPB2	NM_003092
	3:138609174-138609174	T	FAIM	ENSG00000158234	rs111398337		9:78300487-78300487	T	PSAT1	ENSG00000135069	rs10121107		SOCS4	NM_080867
	3:139518046-139518046	C	RBP1	ENSG00000114115	rs9879736		X:118597730-118597730	A	DOCK11	ENSG00000147251	rs45470194		SPAG4L	NM_080675
	3:179025432-179025432	T	ZMAT3	ENSG00000172667	rs6794956		X:153605112-153605112	C	AF274858.1	ENSG00000260081	rs868943476		SRPRB	NM_021203
	3:185612843-185612843	G	SENP2	ENSG00000163904	rs6785918		X:16735018-16735018	C	SYAP1	ENSG00000169895	rs5934325,COSV66468122		SSBP1	NM_003143
	3:44290639-44290639	A	TOPAZ1	ENSG00000173769	rs11927593		X:2856752-2856752	C	GYG2	ENSG00000056998	rs4993468,COSV58549621		SUCNR1	NM_033050
	3:46702644-46702644	C	TMIE	ENSG00000181585	rs7431776		X:35762260-35762260	T	AL161722.2	ENSG00000233880	rs2335996		TDE2	NM_020755
	3:75370842-75370842	A	OR7E55P	ENSG00000230655	rs9713670		X:53538724-53538724	T	HUWE1	ENSG00000086758	rs3008197,COSV53337240		TH	NM_000360
	3:75665051-75665051	A	FRG2C	ENSG00000172969	rs77258640,COSV57311121								THRAP6	NM_080651
	4:39567370-39567370	G	SMIM14	ENSG00000163683	rs6849108								TMEM2	NM_013390
	4:48998833-48998833	G	CWH43	ENSG00000109182	rs6850199								TNK2	NM_005781
	4:5130145-5130145	C	STK32B	ENSG00000152953	rs10937626,COSV51493207								TPO	NM_000547
	4:53477196-53477196	G	LNX1	ENSG00000072201	rs7682199								TRIM59	NM_173084
	4:55479069-55479069	C	CLOCK	ENSG00000134852	rs10462032,COSV59402340								TRPM4	NM_017636
	4:69595466-69595466	G	UGT2A1	ENSG00000173610	rs4148302,COSV54141522								TSHB	NM_000549
	4:76307571-76307571	C	STBD1	ENSG00000118804	rs3796491								TWIST2	NM_057179
	4:76307612-76307612	C	STBD1	ENSG00000118804	rs3796490								UBAP2	NM_018449
	5:103020094-103020094	A	PAM	ENSG00000145730	rs11951374,COSV57211073								UBE1C	NM_003968
	5:10617369-10617369	C	ANKRD33B	ENSG00000164236	rs6870735								UBE2B	NM_003337
	5:1064868-1064868	C	SLC12A7	ENSG00000113504	rs36142242,COSV53762929								UNC119	NM_005148
	5:1064901-1064901	A	SLC12A7	ENSG00000113504	rs71593128								USP1	NM_003368
	5:106932884-106932884	G	LINC01950	ENSG00000251027	rs2454900								VPS4A	NM_013245
	5:108993465-108993465	T	FER	ENSG00000151422	rs6895661								WBP11	NM_016312
	5:1090249-1090249	G	SLC12A7	ENSG00000113504	rs4975663								WDR86	NM_198285
	5:126755972-126755972	C	LMNB1-DT	ENSG00000251072	rs2271353								WNT2	NM_003391
	5:1272586-1272586	C	TERT	ENSG00000164362	rs6885542								YT521	NM_133370
	5:133394547-133394547	T	FSTL4	ENSG00000053108	rs250854								ZADH2	NM_175907
	5:150059259-150059259	T	CSF1R	ENSG00000182578	rs2027799								ZMAT3	NM_022470
	5:154402189-154402189	C	GALNT10	ENSG00000164574	rs3776989								*ZNF91	NM_003430
	5:170585494-170585494	T	KCNIP1	ENSG00000182132	rs76305405								ZNF261	NM_005096
	5:176104048-176104048	T	FAM153B	ENSG00000182230	rs4458588,COSV53687800								ZSWIM3	NM_080752
	5:178309639-178309639	A	COL23A1	ENSG00000050767	rs2913767								* One or two trace profiles of these genes are not shown on BioGPS
	5:178534728-178534728	G	COL23A1	ENSG00000050767	rs531022
	5:180169636-180169636	C	RASGEF1C	ENSG00000146090	rs6871794
	5:180612187-180612187	G	FLT4	ENSG00000037280	rs100659
	5:33457038-33457038	G	TARS1	ENSG00000113407	rs11952399
	5:3488172-3488172	G	LINC01019	ENSG00000248118	rs733125
	5:6396789-6396789	C	AC093307.1	ENSG00000287031	rs4360006
	5:7465012-7465012	A	ADCY2	ENSG00000078295	rs35018833
	6:30067708-30067708	A	PPP1R11	ENSG00000204619	rs9261283
	6:32529995-32529995	T	HLA-DRB5	ENSG00000198502	rs114403888
	6:33407136-33407136	C	KIFC1	ENSG00000237649	rs3106193
	6:4056831-4056831	C	PRPF4B	ENSG00000112739	rs853405
	6:41652139-41652139	C	MDFI	ENSG00000112559	rs9394819
	6:42041845-42041845	T	CCND3	ENSG00000112576	rs4333413
	6:43076360-43076360	A	PTK7	ENSG00000112655	-
	6:43434088-43434088	T	ABCC10	ENSG00000124574	rs831314
	6:43567618-43567618	C	XPO5	ENSG00000124571	rs6936953
	6:52859348-52859348	G	GSTA11P	ENSG00000230375	rs11759734
	7:100169964-100169964	G	GPC2	ENSG00000213420	rs1918353,COSV52783908
	7:100971431-100971431	T	MUC12	ENSG00000205277	rs62483708
	7:107324646-107324646	T	COG5	ENSG00000164597	rs7807648
	7:134263705-134263705	A	LRGUK	ENSG00000155530	rs73159185
	7:1855248-1855248	A	MAD1L1	ENSG00000002822	rs11768541
	7:2424759-2424759	G	CHST12	ENSG00000136213	rs60383982
	7:2603707-2603707	A	IQCE	ENSG00000106012	rs4721866
	7:2603718-2603718	T	IQCE	ENSG00000106012	rs4721867
	7:28801753-28801753	C	CREB5	ENSG00000146592	rs6956592
	7:31767381-31767381	C	PDE1C	ENSG00000154678	rs77542067
	7:3300555-3300555	G	AC073316.3	ENSG00000236708	rs10261250
	7:4178150-4178150	A	SDK1	ENSG00000146555	rs650404
	7:44288320-44288320	C	CAMK2B	ENSG00000058404	rs3935161
	7:45685423-45685423	A	ADCY1	ENSG00000164742	rs2247917
	7:5283861-5283861	C	SLC29A4	ENSG00000164638	rs73050069
	7:6415353-6415353	A	DAGLB	ENSG00000164535	rs836503
	7:6415387-6415387	G	DAGLB	ENSG00000164535	rs836504
	7:6935685-6935685	T	FAM86LP	ENSG00000242731	rs4446655
	7:76406055-76406055	A	SSC4D	ENSG00000146700	rs1968107
	7:76434016-76434016	C	ZP3	ENSG00000188372	rs3972768,COSV60631180
	7:76611894-76611894	T	POMZP3	ENSG00000146707	rs1799212,COSV51887355
	7:76611899-76611899	T	POMZP3	ENSG00000146707	rs1799213,COSV51887367
	7:836147-836147	A	SUN1	ENSG00000164828	rs4719522
	7:97130054-97130054	C	SDHAF3	ENSG00000196636	rs7803945
	8:127473395-127473395	A	CASC8	ENSG00000246228	rs4871802
	8:141060081-141060081	T	AC100860.1	ENSG00000253266	rs895765
	8:142183184-142183184	G	AC103758.1	ENSG00000287332	rs7462759
	8:142232905-142232905	G	TSNARE1	ENSG00000171045	rs4976978
	8:142236060-142236060	G	TSNARE1	ENSG00000171045	rs13438979
	8:19468796-19468796	T	CSGALNACT1	ENSG00000147408	rs4922034
	8:6045192-6045192	T	AC009435.1	ENSG00000253880	rs6995619
	8:6045207-6045207	A	AC009435.1	ENSG00000253880	rs6994579
	8:6045244-6045244	A	AC009435.1	ENSG00000253880	rs6994600
	8:6045268-6045268	C	AC009435.1	ENSG00000253880	rs6981496
	8:6045282-6045282	A	AC009435.1	ENSG00000253880	rs6994615
	8:7526543-7526543	T	AC134684.7	ENSG00000285659	rs4840766
	9:108910857-108910857	C	ELP1	ENSG00000070061	rs838820
	9:13165076-13165076	C	MPDZ	ENSG00000107186	rs10960958
	9:136336413-136336413	C	GPSM1	ENSG00000160360	rs28480288
	9:138175500-138175500	C	TUBBP5	ENSG00000159247	rs9410185
	9:21695461-21695461	C	KHSRPP1	ENSG00000229835	rs1889680
	9:37427583-37427583	C	GRHPR	ENSG00000137106	rs1887454
	9:42859972-42859972	G	ANKRD20A7P	ENSG00000236816	rs77436656
	9:83982293-83982293	G	RMI1	ENSG00000178966	rs296891
	9:87683882-87683882	G	DAPK1	ENSG00000196730	rs3128483
	9:87853473-87853473	G	AL772337.2	ENSG00000233884	rs10780877
	X:51125218-51125218	T	LINC01284	ENSG00000230317	rs111305651
	X:72204868-72204868	A	ERCC6L	ENSG00000186871	rs6625979
