# Supplementary material for: Heritable gene expression variability and stochasticity govern clonal heterogeneity in circadian period
Source: PLoS Biol. 2020 Aug 3;18(8):e3000792. doi: 10.1371/journal.pbio.3000792 (PMC7425987; doi:10.1371/journal.pbio.3000792)
Supplement: S2 Table — (XLSX) [file pbio.3000792.s014.xlsx]

## Sheet: SNPs in SCL
	Location	Allele	Consequence	IMPACT	SYMBOL	Gene abbreviation	Gene	Feature_type	Feature	BIOTYPE	cDNA_position	CDS_position	Protein_position	Amino_acids	Codons	Existing_variation	STRAND	SYMBOL_SOURCE	HGNC_ID	MANE	TSL	APPRIS	ENSP	AF	CLIN_SIG
	19:23362448-23362448	G	synonymous_variant	LOW	ZNF91	zinc finger protein 91	ENSG00000167232	Transcript	ENST00000300619.12	protein_coding	648	531	177	T	acT/acC	rs1044095,COSV56083884	-1	HGNC	HGNC:13166	NM_003430.4	1	P3	ENSP00000300619	0.3816	-
	4:55479069-55479069	C	intron_variant	MODIFIER	CLOCK	clock circadian regulator	ENSG00000134852	Transcript	ENST00000309964.8	protein_coding	-	-	-	-	-	rs10462032,COSV59402340	-1	HGNC	HGNC:2082	-	1	P1	ENSP00000308741	0.3822	-
	12:108538703-108538703	T	intron_variant	MODIFIER	SART3	squamous cell carcinoma antigen recognized by T cells 3	ENSG00000075856	Transcript	ENST00000228284.8	protein_coding	-	-	-	-	-	rs4964720	-1	HGNC	HGNC:16860	-	1	A2	ENSP00000228284	0.8083	-
	17:44907009-44907009	A	3_prime_UTR_variant	MODIFIER	GFAP	Glial fibrillary acidic protein	ENSG00000131095	Transcript	ENST00000253408.10	protein_coding	1771	-	-	-	-	rs8067254	-1	HGNC	HGNC:4235	-	5	-	ENSP00000253408	0.1354	benign,likely_benign
	3:179025432-179025432	T	intron_variant	MODIFIER	ZMAT3	Zinc finger matrin-type protein 3	ENSG00000172667	Transcript	ENST00000311417.7	protein_coding	-	-	-	-	-	rs6794956	-1	HGNC	HGNC:29983	NM_022470.4	1	P3	ENSP00000311221	0.8756	-
