# Supplementary material for: Heritable gene expression variability and stochasticity govern clonal heterogeneity in circadian period
Source: PLoS Biol. 2020 Aug 3;18(8):e3000792. doi: 10.1371/journal.pbio.3000792 (PMC7425987; doi:10.1371/journal.pbio.3000792)
Supplement: S3 Table — (XLSX) [file pbio.3000792.s015.xlsx]

## Sheet: CNVs
	Clone	Gene.Sym	Chr	gain.loss
	SCL1	CLOCK	chr4	loss
	SCL1	EXT1	chr8	loss
	SCL1	FAM174B	chr15	loss
	SCL1	HTT	chr4	loss
	SCL1	MATN2	chr8	loss
	SCL1	MGAM	chr7	loss
	SCL1	NR2F6	chr19	loss
	SCL1	PDE6B	chr4	loss
	SCL1	PPP2R2C	chr4	loss
	SCL1	RBM33	chr7	gain
	SCL1	RIPK1	chr6	loss
	SCL1	TRNAU1AP	chr1	loss
	SCL1	VEZF1	chr17	gain
	SCL2	NME2	chr17	gain
	SCL2	TMEM237	chr2	loss
	SCL2	SCARF2	chr22	gain
	SCL2	CLOCK	chr4	loss
	SCL2	ZNF131	chr5	loss
	SCL2	SPAG1	chr8	gain
	SCL3	TMEM255B	chr13	gain
	SCL3	UNC79	chr14	loss
	SCL3	PROC	chr2	gain
	SCL3	QSOX2	chr9	gain
	LCL1	PANX1	chr11	gain
	LCL1	CASP16P	chr16	gain
	LCL1	CLOCK	chr4	loss
	LCL1	SPAG1	chr8	gain
	LCL1	UBR5	chr8	gain
	LCL1	SCRT1	chr8	gain
	LCL2	DZIP1	chr13	loss
	LCL2	SRP54	chr14	loss
	LCL2	AREL1	chr14	loss
	LCL2	NME2	chr17	gain
	LCL2	CLOCK	chr4	loss
	LCL2	DNAH5	chr5	loss
	LCL2	LOC730338	chr7	gain
	LCL3	ACE	chr17	loss
	LCL3	ANKRD27	chr19	loss
	LCL3	C19orf12	chr19	loss
	LCL3	CCNE1	chr19	loss
	LCL3	CNGB3	chr8	gain
	LCL3	COL4A1	chr13	loss
	LCL3	CTNND2	chr5	loss
	LCL3	DLG2	chr11	gain
	LCL3	DYNC2H1	chr11	gain
	LCL3	E2F5	chr8	gain
	LCL3	FBXO33	chr14	loss
	LCL3	FDPS	chr1	loss
	LCL3	FOXG1	chr14	loss
	LCL3	GOLGA8B	chr15	loss
	LCL3	GPI	chr19	loss
	LCL3	GPNMB	chr7	gain
	LCL3	INTS8	chr8	gain
	LCL3	LRMP	chr12	gain
	LCL3	NGEF	chr2	loss
	LCL3	NUDT19	chr19	loss
	LCL3	PEPD	chr19	loss
	LCL3	PLEKHF1	chr19	loss
	LCL3	POP4	chr19	loss
	LCL3	PRKD1	chr14	loss
	LCL3	SLC12A2	chr5	loss
	LCL3	SLC7A9	chr19	loss
	LCL3	SMPD4	chr2	loss
	LCL3	SNX24	chr5	loss
	LCL3	SPTSSA	chr14	loss
	LCL3	STEAP1B	chr7	gain
	LCL3	STRN3	chr14	loss
	LCL3	TAX1BP1	chr7	gain
	LCL3	UBR5	chr8	gain
	LCL3	UQCRFS1	chr19	loss
	LCL3	URI1	chr19	loss
	LCL3	VSTM2B	chr19	loss
	LCL3	VSX2	chr14	loss
	LCL3	ZNRF2	chr7	gain
