# Supplementary material for: Heritable gene expression variability and stochasticity govern clonal heterogeneity in circadian period
Source: PLoS Biol. 2020 Aug 3;18(8):e3000792. doi: 10.1371/journal.pbio.3000792 (PMC7425987; doi:10.1371/journal.pbio.3000792)
Supplement: S4 Table — (XLSX) [file pbio.3000792.s016.xlsx]

## Sheet: Genes and primers
	Genes assayed on NanoString platform
	Gene Type	Gene Name	Gene Alias	Accession Number
	Clock and Clock associated genes	ARNTL	BMAL1	NM_001030272.1
		ARNTL2	BMAL2	NM_020183.3
		BHLHE40	Dec1	NM_003670.2
		BHLHE41	Dec2	NM_030762.2
		CIART	CHRONO	NM_144697.2
		CIPC	-	NM_033426.2
		CLOCK	-	NM_004898.2
		CRY1	-	NM_004075.3
		CRY2	-	NM_001127457.1
		CSNK1D	-	NM_001893.3
		CSNK1E	-	NM_152221.2
		DBP	-	NM_001352.3
		NFIL3	E4BP4	NM_005384.2
		NPAS2	-	NM_002518.3
		NR1D1	REVERB-ɑ	NM_021724.3
		NR1D2	REVERB-β	NM_001145425.1
		PER1	-	NM_002616.2
		PER2	-	NM_022817.2
		PER3	-	NM_016831.1
		RORA	-	NM_134261.2
	Housekeeper genes	GAPDH	-	NM_001256799.1
		HPRT1	-	NM_000194.1
		PPIA	-	NM_021130.3
		PSMB2	-	NM_002794.3
