# Supplementary material for: Heritable gene expression variability and stochasticity govern clonal heterogeneity in circadian period
Source: PLoS Biol. 2020 Aug 3;18(8):e3000792. doi: 10.1371/journal.pbio.3000792 (PMC7425987; doi:10.1371/journal.pbio.3000792)
Supplement: S5 Table — (XLSX) [file pbio.3000792.s017.xlsx]

## Sheet: Methylation Primers
	Primers used for methylation assay
	Gene	Primers	CpG island targetted
	ARNTL2	Forward primer: CTTGGCCCGGGTCTCTTTC Reverse primer: GCTCTGGAGCAGGGAAGC	hg38_cpgIslandExt_CpG: 130 range=chr12:27332751-27333743
	NR1D2	Forward primer: GCTCCCTGACCCACATTCC Reverse primer AAGGTATGCAGCTACCAGCC	hg38_cpgIslandExt_CpG: 165 range=chr3:23945161-23946530
	BHLHE40	Forward primer: CAGTCCTCATCCAGACGCTC Reverse primer: ACTTGGTACATGTGGGCAGG	hg38_cpgIslandExt_CpG: 183 range=chr3:4978192-4980538
