# Supplementary material for: Heritable gene expression variability and stochasticity govern clonal heterogeneity in circadian period
Source: PLoS Biol. 2020 Aug 3;18(8):e3000792. doi: 10.1371/journal.pbio.3000792 (PMC7425987; doi:10.1371/journal.pbio.3000792)
Supplement: S1 Data — (XLSX) [file pbio.3000792.s018.xlsx]

## Sheet: Fig 1
	FIGURE 1A														FIGURE 1B									FIGURE 1C
					Founding culture - Assay Generation 0										Relative bioluminescence values extracted from chronostar analysis									Replicate values (along with average and standard deviation) for periods of 3 SCL and 3 LCL clones across 4 assay generations
					Clone Period (h) - bin centered	% of progeny clones									Time (h)	Founding culture	SCL	LCL						Assay Generation	Replicate	Period (h) - SCL1	Mean Period (h)	Standard Deviation	Period (h) - SCL2	Mean Period (h)	Standard Deviation	Period (h) - SCL3	Mean Period (h)	Standard Deviation	Period (h) - LCL1	Mean Period (h)	Standard Deviation	Period (h) - LCL2	Mean Period (h)	Standard Deviation	Period (h) - LCL3	Mean Period (h)	Standard Deviation
					21	0									12	0.703695	0.604068	0.894329						0	1	24.4315	24.6096	0.163064	24.4315	24.6096	0.163064	24.4315	24.6096	0.163064	24.4315	24.6096	0.163064	24.4315	24.6096	0.163064	24.4315	24.6096	0.163064
					21.5	0									12.5	0.669435	0.575225	0.85503							2	24.7515			24.7515			24.7515			24.7515			24.7515			24.7515
					22	0									13	0.637676	0.551301	0.816319							3	24.6459			24.6459			24.6459			24.6459			24.6459			24.6459
					22.5	0									13.5	0.611174	0.535039	0.781913						1	1	23.5715	23.8116	0.347498	23.5715	23.8116	0.347498	23.5715	23.8116	0.347498	24.5974	25.0295	0.55752	24.5974	25.0295	0.55752	24.5974	25.0295	0.55752
					23	0									14	0.591892	0.525576	0.749387							2	23.6533			23.6533			23.6533			25.6588			25.6588			25.6588
					23.5	1.96078									14.5	0.573297	0.516171	0.720465							3	24.2101			24.2101			24.2101			24.8322			24.8322			24.8322
					24	25.4902									15	0.563367	0.517444	0.697792						2	1	23.0685	23.3104	0.21103	23.0685	23.3104	0.21103	23.0685	23.3104	0.21103	27.0563	27.0436	0.436456	27.0563	27.0436	0.436456	27.0563	27.0436	0.436456
					24.5	37.2549									15.5	0.560706	0.527296	0.673173							2	23.4062			23.4062			23.4062			26.601			26.601			26.601
					25	22.549									16	0.563944	0.545545	0.650956							3	23.4566			23.4566			23.4566			27.4736			27.4736			27.4736
					25.5	7.84314									16.5	0.572234	0.57311	0.636069						3	1	23.0888	22.6272	0.401875	22.9434	22.5904	0.310076	22.9249	23.0511	0.1179	27.8441	27.7427	0.0889758	27.0901	26.9685	0.437215	27.5473	26.9133	0.701299
					26	2.94118									17	0.584753	0.605976	0.624817							2	22.4376			22.3619			23.0701			27.6777			27.332			27.0327
					26.5	0.980392									17.5	0.604735	0.654378	0.615722							3	22.3552			22.466			23.1584			27.7063			26.4833			26.16
					27	0									18	0.636279	0.716649	0.613203						4	1	23.2997	22.9897	0.32063	22.8662	22.4192	0.694224	23.3538	22.9505	0.575539	28.3394	28.0298	0.341744	28.6487	27.9533	0.936797	29.1579	28.123	0.977491
					27.5	0.980392									18.5	0.671439	0.788966	0.614231							2	22.6594			21.6194			22.2914			27.6631			26.888			27.2154
					28	0									19	0.71948	0.869374	0.617496							3	23.0099			22.7719			23.2063			28.0868			28.3231			27.9956
					28.5	0									19.5	0.784758	0.958646	0.625942
					29	0									20	0.84501	1.05678	0.638715
					29.5	0									20.5	0.916429	1.16568	0.656644
					30	0									21	0.993066	1.27226	0.681116
															21.5	1.06861	1.37589	0.711463
		SCL - Assay Generation 1			SCL - Assay Generation 2			SCL - Assay Generation 3							22	1.15518	1.48599	0.747972
		Clone Period (h) - bin centered	% of progeny clones		Clone Period (h) - bin centered	% of progeny clones		Clone Period (h) - bin centered	% of progeny clones						22.5	1.23998	1.57848	0.790837
		21	0		21	0		21	0						23	1.32034	1.65752	0.842788
		21.5	0		21.5	0		21.5	4.5045						23.5	1.39231	1.72444	0.894898
		22	0		22	1.86916		22	18.9189						24	1.45729	1.77404	0.949117
		22.5	0		22.5	19.6262		22.5	11.7117						24.5	1.52248	1.80194	1.00745
		23	1.36986		23	18.6916		23	37.8378						25	1.57309	1.808	1.06536
		23.5	46.5753		23.5	33.6449		23.5	20.7207						25.5	1.60872	1.79462	1.12468
		24	36.9863		24	12.1495		24	5.40541						26	1.61707	1.76903	1.17963
		24.5	8.21918		24.5	3.73832		24.5	0.900901						26.5	1.6241	1.72074	1.23429
		25	4.10959		25	5.60748		25	0						27	1.64145	1.65894	1.28266
		25.5	0		25.5	1.86916		25.5	0						27.5	1.63213	1.59135	1.32459
		26	2.73973		26	1.86916		26	0						28	1.60362	1.51239	1.3594
		26.5	0		26.5	0		26.5	0						28.5	1.57139	1.43128	1.38617
		27	0		27	0		27	0						29	1.52442	1.34614	1.409
		27.5	0		27.5	0.934579		27.5	0						29.5	1.48032	1.26052	1.42067
		28	0		28	0		28	0						30	1.43633	1.1725	1.42579
															30.5	1.37392	1.08871	1.42961
		LCL - Assay Generation 1			LCL - Assay Generation 2			LCL - Assay Generation 3							31	1.31377	1.00896	1.42806
		Clone Period (h) - bin centered	% of progeny clones		Clone Period (h) - bin centered	% of progeny clones		Clone Period (h) - bin centered	% of progeny clones						31.5	1.24993	0.938736	1.4218
		21	0		21	0		21	0						32	1.17859	0.876602	1.40667
		21.5	0		21.5	0		21.5	0						32.5	1.11823	0.819706	1.38342
		22	0		22	0		22	0						33	1.05385	0.769375	1.3632
		22.5	0		22.5	0		22.5	0						33.5	0.988701	0.719043	1.33542
		23	0		23	0		23	0						34	0.939562	0.677119	1.30049
		23.5	1.2987		23.5	0		23.5	0						34.5	0.88647	0.645045	1.27045
		24	24.6753		24	2		24	0						35	0.836318	0.617562	1.23836
		24.5	29.8701		24.5	2		24.5	0						35.5	0.795739	0.598472	1.20378
		25	24.6753		25	4		25	0						36	0.755489	0.587359	1.17189
		25.5	12.987		25.5	2		25.5	0						36.5	0.722122	0.578981	1.13702
		26	1.2987		26	2		26	0						37	0.696051	0.575843	1.10126
		26.5	1.2987		26.5	20		26.5	6.66667						37.5	0.671679	0.58378	1.06454
		27	1.2987		27	24		27	13.3333						38	0.652483	0.596795	1.02536
		27.5	1.2987		27.5	18		27.5	26.6667						38.5	0.636082	0.617514	0.995976
		28	1.2987		28	14		28	26.6667						39	0.624357	0.647674	0.964604
		28.5	0		28.5	10		28.5	20						39.5	0.621839	0.684219	0.931206
		29	0		29	2		29	6.66667						40	0.62429	0.730616	0.9018
		29.5	0		29.5	0		29.5	0						40.5	0.630232	0.788536	0.873616
		30	0		30	0		30	0						41	0.646706	0.848265	0.84977
															41.5	0.664829	0.910248	0.827838
															42	0.685669	0.979926	0.811106
															42.5	0.722298	1.05668	0.794335
															43	0.761459	1.13268	0.776218
															43.5	0.79743	1.20754	0.760076
															44	0.844197	1.2774	0.748997
															44.5	0.898121	1.34193	0.74079
															45	0.952414	1.39894	0.736114
															45.5	1.00127	1.44766	0.73854
															46	1.05378	1.49335	0.739021
															46.5	1.10939	1.52243	0.740873
															47	1.16119	1.54032	0.751703
															47.5	1.22178	1.54143	0.76838
															48	1.27516	1.52897	0.781496
															48.5	1.32079	1.51197	0.796204
															49	1.35702	1.48585	0.819188
															49.5	1.38149	1.44909	0.847506
															50	1.40097	1.39464	0.876321
															50.5	1.41616	1.33935	0.90447
															51	1.41637	1.28777	0.929592
															51.5	1.40742	1.22912	0.955874
															52	1.402	1.17354	0.987729
															52.5	1.39027	1.11728	1.01589
															53	1.36038	1.05713	1.04773
															53.5	1.32738	1.00505	1.08355
															54	1.29941	0.959387	1.11352
															54.5	1.26369	0.914111	1.13938
															55	1.22228	0.869029	1.16521
															55.5	1.18229	0.829636	1.19115
															56	1.14314	0.796242	1.21236
															56.5	1.09845	0.76591	1.22808
															57	1.05735	0.743936	1.23851
															57.5	1.01444	0.724014	1.24941
															58	0.973384	0.71129	1.26287
															58.5	0.938466	0.705952	1.2707
															59	0.898434	0.699971	1.2712
															59.5	0.864298	0.701674	1.26774
															60	0.839747	0.709734	1.25867
															60.5	0.816601	0.723403	1.25089
															61	0.796362	0.745443	1.24056
															61.5	0.779335	0.7729	1.22455
															62	0.76142	0.801229	1.21063
															62.5	0.746994	0.834015	1.19497
															63	0.743717	0.871966	1.17857
															63.5	0.743705	0.91456	1.15739
															64	0.74432	0.957407	1.13041
															64.5	0.748545	1.00611	1.10259
															65	0.757661	1.05753	1.08261
															65.5	0.770793	1.10031	1.0638
															66	0.785587	1.14312	1.04009
															66.5	0.810766	1.18443	1.01993
															67	0.841436	1.22542	0.996642
															67.5	0.86761	1.26006	0.972222
															68	0.898247	1.29042	0.950502
															68.5	0.93662	1.31319	0.93251
															69	0.965261	1.32105	0.915206
															69.5	1.00094	1.32508	0.897647
															70	1.05254	1.32348	0.885402
															70.5	1.09111	1.3189	0.875996
															71	1.12373	1.31047	0.867923
															71.5	1.16068	1.29649	0.884209
															72	1.19439	1.28223	0.910761
															72.5	1.22524	1.25796	0.881791
															73	1.25689	1.22299	0.840577
															73.5	1.27867	1.18696	0.838085
															74	1.29465	1.15142	0.8473
															74.5	1.30844	1.11603	0.853806
															75	1.31421	1.07937	0.858179
															75.5	1.31287	1.04481	0.865217
															76	1.31158	1.01344	0.875821
															76.5	1.31081	0.981395	0.888485
															77	1.30343	0.950361	0.904031
															77.5	1.28801	0.920932	0.918739
															78	1.26906	0.888473	0.933948
															78.5	1.25143	0.865722	0.952165
															79	1.2267	0.851669	0.971407
															79.5	1.19658	0.837761	0.991542
															80	1.16857	0.825592	1.01459
															80.5	1.13994	0.815125	1.03326
															81	1.11447	0.810852	1.04497
															81.5	1.08407	0.804719	1.06592
															82	1.05211	0.806101	1.09108
															82.5	1.02757	0.813503	1.11067
															83	1.0046	0.815772	1.12346
															83.5	0.979899	0.824328	1.13437
															84	0.955932	0.840263	1.14785
															84.5	0.93726	0.861316	1.16215
															85	0.915585	0.889327	1.16797
															85.5	0.894013	0.917795	1.16667
															86	0.88085	0.941256	1.16112
															86.5	0.86433	0.965113	1.16538
															87	0.852778	0.993345	1.1734
															87.5	0.844928	1.0182	1.16968
															88	0.834297	1.04394	1.16789
															88.5	0.837835	1.07203	1.15491
															89	0.841466	1.09805	1.14484
															89.5	0.842384	1.11753	1.14461
															90	0.850722	1.1376	1.12943
															90.5	0.858996	1.15984	1.11109
															91	0.86856	1.1705	1.09507
															91.5	0.875291	1.17914	1.08834
															92	0.889985	1.18612	1.07287
															92.5	0.911726	1.18319	1.04659
															93	0.931501	1.1786	1.04153
															93.5	0.955138	1.17985	1.03384
															94	0.977706	1.18363	1.01618
															94.5	0.989998	1.18165	1.00257
															95	1.0068	1.16267	0.996128
															95.5	1.03737	1.14067	0.986345
															96	1.05931	1.13009	0.967095
															96.5	1.07791	1.1076	0.943968
															97	1.0858	1.08177	0.936927
															97.5	1.09796	1.06297	0.945486
															98	1.12072	1.04242	0.937563
															98.5	1.13074	1.025	0.926432
															99	1.13663	1.00455	0.927703
															99.5	1.14678	0.983183	0.926943
															100	1.15053	0.961038	0.922297
															100.5	1.14496	0.940608	0.915905
															101	1.14436	0.933826	0.914833
															101.5	1.14689	0.925779	0.915434
															102	1.13962	0.909879	0.91683
															102.5	1.12861	0.900412	0.922065
															103	1.11681	0.894435	0.924841
															103.5	1.10337	0.89331	0.924431
															104	1.09355	0.891374	0.922733
															104.5	1.07835	0.888491	0.935194
															105	1.05863	0.887254	0.950488
															105.5	1.04262	0.895445	0.950329
															106	1.02268	0.907424	0.953594
															106.5	1.00494	0.914678	0.970124
															107	0.992967	0.924009	0.977065
															107.5	0.980334	0.935526	0.980933
															108	0.967083	0.949853	0.997604
															108.5	0.957605	0.960825	1.00846
															109	0.945335	0.967672	1.0138
															109.5	0.921178	0.977596	1.01835
															110	0.910207	0.997644	1.02523
															110.5	0.908285	1.0208	1.02629
															111	0.89965	1.0379	1.04549
															111.5	0.895169	1.04337	1.07118
															112	0.890972	1.05339	1.06641
															112.5	0.879308	1.06809	1.03998
															113	0.877784	1.07661	1.04609
															113.5	0.8909	1.08744	1.06917
															114	0.900014	1.09848	1.07142
															114.5	0.904952	1.1027	1.07265

## Sheet: Fig 2 
	FIGURE 2A					FIGURE 2C							FIGURE 2D
	SD of intercycle period across different period clones					correlation of rhythm parameters with clone period							regression of average bioluminescence of progeny clones over parental clones
	Period (h)	SD of Inter-cycle Period (h)				Period (h)	Relative Amplitude (x 0.1)	Damping Rate (x 0.0001)	Average Bioluminescence (x 1000)				Avg. Bioluminescence (x 1000) - Parental Culture	Avg. Bioluminescence (x 1000) - Progeny Culture
	22.3	0.5				22.3	88.3689	13.3023	18.8789				64.7146	62.4996
	22.4	0.288675				22.4	73.8346	14.8384	32.1791				44.5641	54.7129
	22.56	0.288675				22.56	92.9395	11.6138	14.0922				66.8816	67.049
	22.64	0.5				22.64	91.0354	11.7351	16.1286				41.8211	47.4147
	22.81	0.763763				22.81	76.8739	11.4871	16.7224				69.7418	68.8575
	22.83	0.288675				22.83	70.657	13.8556	33.491				60.0404	52.8043
	22.88	1.04083				22.88	86.462	11.4903	19.6492				52.6238	55.2239
	22.92	0.5				22.92	78.6511	11.9477	27.7886				46.9297	50.4997
	22.93	0.57735				22.93	75.5383	12.3915	14.4199				61.6741	49.2737
	22.93	0.763763				22.93	78.3248	12.1643	16.298				69.8372	64.5314
	23	0.5				23	73.1604	12.6721	15.4057				61.7219	81.1251
	23.05	0.57735				23.05	83.7539	14.4268	15.6533				38.7152	36.2872
	23.05	0.866025				23.05	82.5317	12.412	29.0059				56.2836	50.4722
	23.07	0.288675				23.07	83.1903	12.3621	25.6269				89.3006	66.7964
	23.14	0.763763				23.14	73.9182	12.8625	12.0645				84.5971	92.5103
	23.16	1.25831				23.16	80.0285	11.4844	14.9192				86.067	80.2628
	23.16	0.57735				23.16	82.2255	13.5458	13.0252				55.2931	61.8072
	23.23	0.5				23.23	76.2458	13.7734	13.2289				35.3276	35.9001
	23.24	0.57735				23.24	73.523	16.2744	32.7693				35.1581	37.9458
	23.26	0.288675				23.26	75.4417	11.0846	27.8185				27.5146	36.7248
	23.3	0.5				23.3	76.3351	14.3612	30.9034				21.73	17.8482
	23.32	0.288675				23.32	59.8315	11.4801	28.7975				55.8199	41.0592
	23.4	0.763763				23.4	67.6471	11.6483	31.4083
	23.42	0.288675				23.42	65.9209	13.5712	29.6063
	23.44	0.5				23.44	36.2523	13.2439	29.5728
	23.46	0.5				23.46	72.087	14.7941	37.1182
	23.46	0.288675				23.46	56.3591	13.9842	30.1284
	23.47	0.57735				23.47	73.2996	14.0725	27.9562
	23.5	0.288675				23.5	37.5836	10.5069	35.3858
	23.61	1.75594				23.61	66.164	10.1737	31.719
	23.64	0.57735				23.64	57.9464	14.2666	33.0942
	23.69	0.5				23.69	67.9093	14.1194	41.1609
	23.76	0.57735				23.76	65.8661	10.3924	35.0973
	23.87	0.763763				23.87	63.0925	12.7711	88.1245
	24.57	0.707107				24.57	53.362	15.2423	29.9066
	24.6	2.08167				24.6	69.9833	11.6417	28.4814
	24.73	0.57735				24.73	65.6198	15.5497	32.3185
	24.75	1.89297				24.75	52.5221	16.2511	75.5943
	24.86	0.763763				24.95	63.2901	20.9171	34.4835
	24.95	1.1547				24.97	66.4249	14.4577	27.4266
	24.97	1.89297				25.05	63.9291	20.2038	33.7165
	25.05	2.36291				25.07	69.6296	11.8765	72.1395
	25.07	1.5				25.08	63.9896	15.579	39.091
	25.08	1.25831				25.09	67.4968	12.1585	75.0179
	25.09	1.73205				25.12	71.5165	13.8788	32.3432
	25.12	2.46644				25.12	63.9189	12.0048	77.1829
	25.12	0.57735				25.23	55.4356	19.8753	29.5512
	25.23	0.866025				25.27	66.4249	10.6862	67.5652
	25.27	1.73205				25.27	59.4062	11.2931	72.5526
	25.27	0.866025				25.28	61.6383	11.0371	57.9529
	25.28	1.04083				25.3	63.9896	12.2363	62.4466
	25.3	0.57735				25.35	67.4968	7.9094	33.7152
	25.35	1				25.42	55.8766	20.0632	45.2622
	25.42	1.52753				25.43	63.9189	15.7901	56.4658
	25.43	1.1547				25.54	55.4356	15.4329	59.2759
	25.54	2.08167				25.97	63.9291	20.4482	45.3066
	25.97	0.57735				26.01	61.6383	20.729	47.4804
	26.01	0.763763				26.05	58.0828	14.9183	65.1561
	26.05	0.5				26.13	64.4842	15.4411	53.6742
	26.13	2.5658				26.28	59.4062	20.619	50.5809
	26.28	2.84312				26.4	60.2045	14.4915	59.9318
	26.4	1.06066				27.1	55.8766	5.12564	28.4334
	27.1	1.76777				27.37	54.5537	18.4388	55.3278
	27.37	1.60728				27.52	52.8204	13.123	76.2354
	27.52	3.81881				27.61	58.1099	12.5981	63.9988
	27.61	0.707107				27.74	51.0744	13.8914	78.8206
	27.74	1.06066				27.75	57.2148	13.2568	77.2616
	27.75	2.47487				27.98	55.5064	14.8934	60.8592
	27.98	3.18198				28.01	51.9567	12.7766	64.8872
	28.01	1.06066				28.05	51.3179	13.9095	66.0051
	28.05	4.64579				28.1	58.114	13.9241	71.8297
	28.1	1.41421				28.21	52.7712	14.105	70.3431
	28.21	4.92443				28.57	57.2052	17.436	95.5188
	28.57	2.82843				28.68	60.9867	10.5631	70.8516
	28.68	2.12132				24.15	35.1241	11.6431	81.0065
	24.15	0.54023				24.15	35.1241	15.651	29.7241
	23.94	1.08046				23.94	38.6178	18.3681	33.4604
	24.42	1.35057				24.42	38.5296	16.8262	43.944
	24.44	2.43103				24.44	39.0938	18.2751	44.7371
	23.76	0.810344				23.76	40.3804	17.3327	45.7606
	23.93	0.54023				23.93	35.871	13.5302	45.7701
	24.24	0.270115				24.24	48.7299	22.2956	49.6347
	24.55	2.16092				24.55	42.4352	18.7478	54.1996
	24.55	2.16092				24.55	47.5299	19.9119	59.0723
	23.97	0.810344				23.97	47.7679	17.5904	55.9643
	27.27	2.70115				27.27	65.1971	28.213	65.3877
	24.97	2.70115				24.97	39.1866	19.9053	60.8111
	24.06	0.270115				24.06	37.0011	16.6952	63.2102
	24.52	0.810344				24.52	32.2558	12.0586	63.9952
	24.6	2.43103				24.6	35.3228	15.566	61.9851
	24.16	2.43103				24.16	37.4233	16.4168	72.1814
	24.95	0.318198				24.95	44.6115	18.3694	26.0328
	24.46	1.27279				24.46	45.9485	19.2478	26.9144
	24.13	0.636396				24.13	43.6063	15.2297	32.1449
	24.13	0.954594				24.13	44.2985	20.922	36.8471
	24.36	1.27279				24.36	38.2914	24.6414	38.5287
	24.48	0.636396				24.48	37.2854	19.9864	42.1098
	26.4	0.636396				26.4	44.1406	19.4446	42.3656
	24.89	0.318198				24.89	55.638	24.5813	40.7591
	24.33	1.27279				24.33	48.9839	17.6674	42.9919
	23.65	0.318198				23.65	31.2881	18.5819	40.7174
	25.73	3.18198				25.73	32.615	22.871	40.9971
	24.11	1.27279				24.11	34.9883	15.5686	45.1129
	24.03	0.954594				24.03	36.9131	19.715	45.8852
	24.56	1.27279				24.56	38.5687	17.279	46.8458
	25.62	1.27279				25.62	43.7108	24.7546	48.9592
	24.52	0.954594				24.52	41.3025	16.9218	50.4029
	24.6	0.636396				24.6	36.0939	15.6111	49.0618
	24.89	0.636396				24.89	33.9046	18.6484	52.511
	24.58	0.636396				24.58	57.2697	18.3734	57.5588
	25.65	2.86378				25.65	44.0687	23.3539	57.4643
	23.91	0.636396				23.91	29.1365	22.1062	54.5816
	25.65	3.50018				25.65	50.6465	17.8026	55.7499
	24.43	0.636396				24.43	45.5525	17.543	60.3285
	25.54	2.86378				25.54	46.1937	20.6731	61.145
	24.77	0.318198				24.77	51.8576	21.4301	62.7028
	24.5	0.954594				24.5	50.1207	16.3327	65.1982
	25.7	1.90919				25.7	44.5051	23.0142	71.9128
	24.45	0.318198				24.45	43.6313	19.9444	70.4028
	24.64	1.27279				24.64	39.5158	19.7141	74.7039
	25.12	0.318198				25.12	33.746	11.6031	123.803
	25.12	0.636396				25.12	26.0733	9.48796	124.727
	23.06	0.753889				23.06	60.2635	23.1005	37.3635
	24.11	0.54986				24.11	52.048	25.6808	49.3327
	23.35	0.753889				23.35	69.9766	22.0148	33.6711
	25.33	2.04637				25.33	25.8496	29.1593	25.0327
	24.07	1.16396				24.07	54.8501	30.8841	37.5428
	23.18	0.753889				23.18	48.219	16.0327	34.9442
	23.76	0.554877				23.76	50.8706	23.3093	41.256
	23.49	1.16658				23.49	47.7186	18.3625	38.8383
	23.66	0.65243				24.06	42.906	16.9414	33.6537
	24.06	0.565456				22.94	68.1689	22.3697	37.9359
	22.94	0.361763				23.23	66.1905	32.2035	35.025
	23.63	1.02318				24.1	53.6812	27.6708	23.1154
	23.23	0.753889				24.21	35.2929	17.3839	47.1738
	24.1	1.36736				23.3	44.3989	16.5638	22.2326
	24.21	1.30722				23.59	60.0653	22.2876	20.6421
	23.3	0.361763				23.78	54.6169	16.702	37.7888
	23.59	1.53478				23.98	42.7085	21.2298	39.0094
	23.78	0.54986				23.19	58.9383	22.2551	27.9847
	23.98	0.361895				23.67	63.5826	21.6667	33.6518
	23.19	0.511592				22.73	57.1991	19.004	17.8338
	23.24	0.555315				23.91	44.9971	17.5117	33.0844
	23.67	0.361768				23.46	41.189	17.6208	28.7221
	22.73	0.555315				23.76	52.3871	18.3013	19.6374
	23.91	0.6296				23.32	39.4578	20.3994	32.6001
	23.46	0.963841				23.3	59.3714	14.9399	26.4653
	23.76	0.219104				28.11	38.1233	31.1513	102.093
	23.32	0.554877				27.66	46.6467	31.3185	93.9923
	23.3	0.511592				27.86	47.8171	24.8365	68.1271
	28.11	2.815				28.03	41.6683	22.4281	65.4517
	27.66	2.35879				27.4	46.1257	20.539	72.7758
	27.86	4.18722				27.55	31.9776	20.8099	79.6083
	28.03	1.53478				26.68	58.2948	26.4661	93.2762
	27.4	2.04637				28.49	33.0762	33.9538	168.411
	27.55	0.511592				26.9	58.2057	20.8257	81.1641
	23.46	1.53478				28.68	15.4007	26.5797	11.633
	26.68	0.363618				28.91	43.7051	33.541	76.9131
	28.49	0.511592				27.36	53.1604	28.1372	63.792
	26.9	1.28172				28.02	49.9458	28.1828	77.7259
	28.68	0.511592				28.88	36.7554	31.9591	104.817
	28.91	3.91584				27.76	47.7409	24.0558	72.421
	27.36	3.91584				27.33	39.8803	31.9979	80.3732
	28.02	3.36424				28.07	26.8308	44.5218	5.64634
	28.88	3.80248				26.91	44.0511	27.2696	65.8968
	27.76	1.53478				28.01	52.6269	26.8403	85.8802
	27.47	1.69955				27.09	44.7774	21.7413	50.7316
	28.52	2.4278				27.28	43.2021	24.2728	93.2818
	27.33	1.68658				26.5	48.5572	25.3006	45.3784
	28.09	2.80639				28.5	30.52	27.3883	72.0314
	27.06	1.53478				27.56	21.9849	25.4057	104.523
	28.07	0.511592				27.43	49.6886	22.2464	82.5435
	26.91	0.670015				27.92	52.4412	26.1069	77.3489
	27.9	0.882783				27.52	45.3492	22.2113	76.2108
	28.01	0.937629				28.01	26.5432	42.2015	5.13975
	27.09	0.743676				28.65	59.0079	31.5193	102.659
	27.28	2.56173				27.68	62.0945	22.0967	72.8743
	26.5	0.956553				28.33	57.54	25.6553	94.6683
	28.5	0.511592				26.9	47.2174	24.5605	82.3858
	27.77	3.83075				27.02	35.3282	30.2815	99.1792
	27.56	3.36424				25.94	30.8029	22.5254	40.7335
	27.43	1.15016				27.21	20.2845	39.6894	88.5223
	27.92	1.76699				26.92	28.503	36.9346	46.3468
	27.52	0.743676				23.5502	43.5078	16.3094	39.5836
	28.01	4.60433				23.5588	45.3289	20.9831	62.2827
	28.65	1.02318				23.246	56.6794	21.2123	40.9001
	27.68	0.525312				22.7185	43.5142	17.7779	26.1683
	28.33	2.04637				23.3855	54.7986	22.7392	45.3378
	26.9	0.363618				22.9748	52.7102	19.9856	36.41
	27.02	4.16294				23.9973	46.3271	17.143	51.7407
	25.94	0.530146				23.5698	57.6142	23.6518	52.569
	27.21	1.28172				23.9701	43.3502	24.4289	59.7698
	26.92	0.245663				23.1693	50.6877	19.9097	44.8129
	26.69	1.15237				23.1963	50.1381	21.9361	43.7883
	27.49	1.15462				22.4527	59.0852	17.3325	34.6523
	27.98	4.22671				24.9562	44.2416	31.4582	93.5453
	27.99	0.888843				23.7084	44.6452	21.0004	47.0088
	28	1.53478				22.6594	53.0917	19.8628	28.4824
	27.89	2.93611				23.8725	44.8626	30.6041	71.5025
	27.49	2.04637				22.5529	47.0765	22.7417	27.226
	26.88	0.743676				23.294	59.3331	25.8029	48.4636
	26.51	1.45719				24.0976	59.3739	33.2281	82.3446
	25.97	1.53478				22.6531	56.1001	25.4616	33.91
	23.55	0.596				23.4003	49.2184	21.8505	47.7705
	23.56	0.596				23.7257	49.978	19.0365	42.205
	22.72	0.596				23.1111	34.2418	21.1435	40.5031
	23.39	1.4999				23.471	50.1451	23.72	48.3194
	22.97	0.596				22.8756	56.377	20.4672	34.5882
	24	2.384				23.0624	49.6253	19.3112	51.7523
	23.57	0.596				22.9211	58.7341	21.4193	48.3164
	23.6	1.57687				24.5577	32.8577	25.9325	4.75203
	23.17	1.24067				23.6412	46.3878	29.5773	77.2071
	23.2	1.3764				22.5543	54.4935	19.1487	34.861
	22.45	0.910405				22.9045	46.9738	22.4763	51.1536
	23.71	1.24067				22.5144	47.8339	18.7328	34.4868
	22.66	0.688202
	22.55	0.344101
	23.29	0.596
	22.65	0.344101
	23.73	0.596
	23.11	0.596
	22.88	0.596
	23.06	0.344101
	22.92	0.910405
	24.56	1.7205
	23.64	1.0323
	22.55	0.688202
	22.51	0.344101
	27.72	3.37148
	28.35	1.26431
	27.01	1.26431
	26.86	0.842871
	26.39	0.421436
	26.02	1.68574
	27.39	0.842871
	27.29	0.421436
	27.74	0.842871
	27.29	3.37148
	27.09	0.842871
	27.03	0.842871
	27.28	2.10718
	26.65	2.9998
	25.6	0.421436
	27.04	1.68574
	26.74	0.842871
	26.97	0.842871
	27.44	2.10718
	26.4	0.842871
	26.25	2.52861
	26.83	2.09308
	26.24	1.26431
	26.26	0.842871
	26.3	1.26431
	26.42	1.68574
	26.81	1.68574
	25.93	0.842871
	26.66	1.26431
	25.97	0.421436
	27.81	2.10718
	26.66	4.172
	26.15	1.26431
	26.7	2.95005
	25.3	0.421436
	21.94	1.164
	22.93	0.88902
	22.94	1.21153
	23.05	0.582
	23.05	0.582
	23.11	0.672036
	23.19	1.21153
	23.23	0.336018
	23.26	0.672036
	23.36	0.88902
	23.4	0.336018
	23.46	0.336018
	23.46	0.672036
	23.47	0.336018
	23.48	0.88902
	23.5	1.00805
	23.56	0.582
	23.59	0.582
	23.6	0.336018
	23.64	0.88902
	23.65	0.336018
	23.68	0.88902
	23.69	0.336018
	23.71	0.88902
	23.72	0.672036
	23.72	0.582
	23.91	0.672036
	24.01	0.672036
	24.39	0.336018
	24.54	0.336018
	24.63	0.336018
	24.65	0.672036
	24.82	0.672036
	24.87	0.582
	24.89	0.88902
	24.98	0.336018
	24.98	0.672036
	25.01	1.77804
	25.01	1.21153
	25.03	2.62438
	25.07	1.53983
	25.16	0.88902
	25.19	1.164
	25.19	1.00805
	25.2	2.04392
	25.21	1.77804
	25.23	0.672036
	25.26	1.00805
	25.27	0.336018
	25.31	0.88902
	25.31	1.00805
	25.32	1.21153
	25.35	0.582
	25.36	0.336018
	25.39	1.21153
	25.42	2.09843
	25.42	0.582
	25.43	0.582
	25.51	0.88902
	25.52	0.336018
	25.61	0.582
	25.61	0.88902
	25.61	0.672036
	25.77	2.04392
	25.8	0.672036
	25.82	0.411536
	25.86	0.88902
	25.89	2.87094
	25.93	3.87515
	25.96	1.34407
	26.11	2.04392
	26.14	1.46467
	26.18	3.20541
	26.45	1.23461
	26.48	2.05768
	26.82	1.21153
	26.89	0.823072
	27.13	4.36823
	27.68	2.46922
	28.38	1.64614

## Sheet: Fig 3
	FIGURE 3A						FIGURE 3B						FIGURE 3C										FIGURE 3D											FIGURE 3E
	variance explained by principal components						factor map coordinates across across PCs 1-2						Cosine square values of 19 genes for the first five principal components										z-scores of log2 (gene expression) used for clustering											z-scores of log2 (gene expression) used for clustering
	Principal Component	% Explained Variance (Observed)	% Explained Variance (Expected)				Clone Period (h)	Principal Component 1	Principal Component 2				Gene	Principal Component 1	Principal Component 2	Principal Component 3	Principal Component 4	Principal Component 5					Period	ARNTL2	BHLHE40	DBP	NR1D2	PER2						Period	CIPC	CLOCK	CSNK1D	NFIL3	NR1D1
	1	54.6512	18.6723				22.3394	-1.27533	2.35381				ARNTL	0.476704	0.0794813	0.122414	0.0230952	0.109344					22.3394	-0.970279	-2.1236	-0.112149	0.444633	0.427734						22.3394	0.0195045	-0.00522378	-0.570044	-0.233114	-0.890182
	2	15.4841	13.4092				22.4358	-3.40958	1.87543				ARNTL2	0.330592	0.485406	0.00945384	0.0246375	0.0289258					22.4358	-1.95036	-1.43295	-1.08066	0.229843	1.04235						22.4358	-0.245515	-0.855089	-1.17896	-0.794194	-1.06664
	3	9.29445	10.7776				22.8754	-2.8544	0.804417				BHLHE40	0.349892	0.348874	0.0295564	0.13491	0.0292952					22.8754	-0.22276	-0.950253	0.320805	-0.258298	-0.788072						22.8754	-1.06007	-1.44356	-0.252396	-1.47036	-1.22724
	4	5.36762	9.02319				22.9273	-5.00449	1.28436				BHLHE41	0.681219	0.0067647	0.127147	0.0361168	0.0179771					22.9273	-0.802021	-1.74608	-0.820998	-0.10211	-0.272084						22.9273	-0.70715	-1.25224	-1.76623	-1.57796	-1.39227
	5	4.09626	7.7074				23.1539	-1.09408	2.19035				CIPC	0.802806	0.00165681	0.000603465	0.104394	0.00898846					23.1539	-1.38508	0.368827	0.907283	1.09487	0.0179347						23.1539	-1.02204	-0.776648	-1.4484	-1.21724	1.37242
	6	3.04597	6.65477				23.1833	-2.98276	2.18563				CLOCK	0.798367	0.0411586	0.00915612	0.035759	0.012491					23.1833	-1.5221	-1.33977	0.63108	0.882568	-0.849989						23.1833	-0.872052	-0.694095	-1.41211	-1.48982	0.044258
	7	2.37059	5.77758				23.2327	-2.38517	1.55231				CRY1	0.424721	0.0239096	0.374274	0.0681807	0.0256471					23.2327	-1.08959	-0.890923	-0.187193	-0.289447	0.584169						23.2327	-1.33692	-0.998642	-0.682668	-1.07731	-0.831525
	8	1.87139	5.0257				23.3623	-1.17705	1.27876				CRY2	0.431891	0.0979656	0.211647	0.190739	0.000253207					23.3623	-1.06093	-0.0416544	0.70774	0.475178	-0.474482						23.3623	-0.964331	-0.522692	-0.187076	-0.8673	-0.145216
	9	0.93775	4.3678				23.5867	-0.233202	1.58738				CSNK1D	0.799174	0.0402195	0.0734462	0.00667501	0.00677558					23.5867	-0.455713	-0.205571	0.0903618	0.559001	0.736056						23.5867	-0.8397	-0.878038	-0.456544	-0.0390272	-0.00313194
	10	0.87257	3.78301				23.7749	-2.55218	-0.461606				CSNK1E	0.730912	0.176432	0.0199538	0.00307769	0.00763237					23.7749	-0.748104	-0.0307711	0.120613	-0.496475	-1.12412						23.7749	-0.78557	-1.03662	0.147702	-0.647905	-0.732044
	11	0.69545	3.25669				23.8116	4.3897	1.10707				DBP	0.47317	0.326495	0.0100524	0.120202	0.0161324					23.8116	0.420933	-0.25001	1.78634	0.591786	1.34944						23.8116	0.954058	0.855985	1.27026	0.789214	1.84138
	12	0.47237	2.77822				23.8895	4.64016	-0.537329				NFIL3	0.802543	0.106791	0.00369864	0.026116	0.0103401					23.8895	0.927546	2.06347	1.08443	0.223012	0.858774						23.8895	1.07241	0.903717	0.453848	1.81831	1.14692
	13	0.27038	2.33963				24.0744	3.09906	0.610034				NPAS2	0.407713	0.0129607	0.222065	0.0749675	0.0232947					24.0744	-0.488078	0.758929	0.687226	0.897217	0.841404						24.0744	1.00391	1.05859	1.13559	0.770397	1.11879
	14	0.22946	1.93477				24.1045	3.5382	0.0520838				NR1D1	0.770042	0.03678	0.0957123	0.0339734	0.00801653					24.1045	0.828884	0.513167	0.0179992	0.508254	0.790778						24.1045	1.26462	0.121357	1.07525	1.37092	0.751694
	15	0.11973	1.55883				24.614	3.08528	-0.410403				NR1D2	0.324197	0.457141	0.0275115	0.00611141	0.0198029					24.614	0.721808	0.554292	0.605205	0.713832	0.631587						24.614	0.855778	1.18381	1.00073	1.22614	0.962683
	16	0.09615	1.20795				25.0028	3.33737	-1.14622				PER1	0.106029	0.139522	0.299509	0.00103337	0.411967					25.0028	0.928599	0.820912	0.185537	0.466045	-0.236074						25.0028	1.16635	1.58509	0.995532	0.888142	0.60193
	17	0.06005	0.879003				25.0103	3.07149	0.0916504				PER2	0.401215	0.315281	0.0446102	0.0938715	0.00043092					25.0103	0.484456	0.46837	0.768091	0.382531	0.557238						25.0103	1.10702	1.07347	0.720348	0.869106	0.922116
	18	0.05022	0.569406				25.1589	2.06439	-0.0905941				PER3	0.687255	0.198894	0.0266669	0.0320807	0.016991					25.1589	0.378543	0.395453	0.460306	0.162355	0.555886						25.1589	0.920511	0.670587	0.826758	0.592711	0.502552
	19	0.01421	0.277008				25.2875	3.08023	-0.624328				RORA	0.585293	0.0462518	0.058469	0.00390696	0.0239847					25.2875	0.672359	0.476853	0.685774	0.361001	0.199834						25.2875	1.20938	0.670231	1.38899	0.648347	0.348349
							26.3019	3.29368	-0.582046														26.3019	0.902665	0.953122	0.45452	0.243463	0.572615						26.3019	1.01257	1.39857	1.05566	0.845569	0.766355
							26.9442	2.79392	-0.948992														26.9442	2.19504	-0.272533	-0.11639	0.572557	1.13718						26.9442	1.14618	1.30707	0.691771	0.816564	0.348501
							27.5773	-2.28042	-3.19521														27.5773	0.638716	0.962336	-1.38845	-1.66026	-1.89156						27.5773	-1.02051	-0.225296	-0.352027	-0.194184	-0.778931
							28.1867	-5.47337	-2.26575														28.1867	0.340845	-0.72132	-1.91964	-3.45318	-0.658617						28.1867	-0.990218	-1.7055	-1.20286	-0.944838	-1.88512
							27.9216	-1.74715	-3.4633														27.9216	0.878404	1.10731	-1.51991	-1.36901	-1.63645						27.9216	-1.07016	-0.063346	0.0590699	0.172059	-0.818148
							28.0298	-3.92429	-3.24752														28.0298	0.376216	0.562395	-2.36793	-1.17937	-2.37154						28.0298	-0.818038	-0.371483	-1.31221	-0.254232	-0.957488

## Sheet: Fig 4
	FIGURE 4A														FIGURE 4B														FIGURE 4C					FIGURE 4D								FIGURE 4E
	replicate (along with average and standard deviation) values for period change upon knockdown of PC2 genes														replicate (along with average and standard deviation) values for period change upon knockdown of PC1 genes														average period change observed upon KD of PC2 and PC1 genes					replicate (along with average and standard deviation) values for period change upon knockdown of PC1 genes								replicate (along with average and standard deviation) values for % methylation
			SHORT			INTERMEDIATE			LONG								SHORT			INTERMEDIATE			LONG																					SCL			LCL
	Gene	Replicate	Period Change (h)	Avg. Period Change (h)	Standard Deviation	Period Change (h)	Avg. Period Change (h)	Standard Deviation	Period Change (h)	Avg. Period Change (h)	Standard Deviation				Gene	Replicate	Period Change (h)	Avg. Period Change (h)	Standard Deviation	Period Change (h)	Avg. Period Change (h)	Standard Deviation	Period Change (h)	Avg. Period Change (h)	Standard Deviation				Principal Component 2	Principal Component 1				Clone	Replicate	Period Change (h)	Avg. Period Change (h)	Standard Deviation				Gene	Replicate	Methylation (%)	Avg. Methylation (%)	Standard Deviation	Methylation (%)	Avg. Methylation (%)	Standard Deviation
	NR1D2	1	1.53957	1.42629	0.250343	1.40026	1.40153	0.324908	2.0034	1.81955	0.188549				NFIL3	1	-0.37997	-0.398834	0.175558	-0.50711	-0.463294	0.142133	-0.43905	-0.350474	0.0781554				0.909135	0.26538				SCL	1	0.117559	0.219108	0.283472				ARNTL2	1	77.8499	58.6207	16.9392	66.8794	58.6058	7.20376
		2	1.59996			1.07726			1.62663							2	-0.583063			-0.304412			-0.291221						0.907834	0.475625					2	-0.03541							2	52.1071			55.2139
		3	1.13932			1.72707			1.82863							3	-0.23347			-0.57836			-0.32115						1.09809	0.11649					3	0.623621							3	45.9051			53.7242
	BHLHE40	1	-0.53696	-1.04532	0.51476	-0.30278	-0.807368	0.508198	-0.9159	-1.03392	0.174987				CIPC	1	-0.35088	-0.269185	0.270093	-0.90175	-0.662659	0.486216	0.659875	0.171535	0.6928				0.870279	0.473517					4	0.170663						NR1D2	1	66.0813	75.1131	14.9762	90.3608	82.0991	12.9861
		2	-1.03275			-0.800225			-1.23496							2	-0.489			-0.983038			-0.621375						0.693	0.521621				Intermediate	1	0.559253	0.11075	0.34663					2	92.4003			67.131
		3	-1.56625			-1.3191			-0.95089							3	0.032325			-0.10319			0.476104						1.46418	0.307077					2	-0.28659							3	66.8577			88.8057
	ARNTL2	1	-0.65087	-0.443453	0.306993	-0.9078	-0.818563	0.577628	-0.3758	-0.742973	0.411392				CSNK1D	1	-0.06529	0.124399	0.212991	-0.01169	0.00868083	0.259147	-0.09052	0.197168	0.256987				1.09837	0.396482					3	0.092735						BHLHE40	1	66.6752	69.571	6.30805	37.7381	44.0473	5.46473
		2	-0.09079			-0.20151			-0.66554							2	0.354812			0.277413			0.404012						1.17571	0.438869					4	0.077602							2	65.2307			47.1118
		3	-0.5887			-1.34638			-1.18758							3	0.083675			-0.23968			0.278012						1.32237	0.358422				LCL	1	-0.55521	-0.628617	0.13305					3	76.807			47.2921
	PER2	1	-0.00411	0.157387	0.166094	-0.38843	-0.380369	0.322477	-1.64223	-0.74827	0.780353																								2	-0.7822
		2	0.148546			-0.0539375			-0.203421																										3	-0.54844
		3	0.327725			-0.69874			-0.39916
	DBP	1	0.432158	0.249501	0.160515	0.196437	-0.0318185	0.200499	0.136575	0.264742	0.19319
		2	0.185421			-0.112412			0.486946
		3	0.130925			-0.17948			0.170704

## Sheet: Fig S2
	FIGURE S2A							FIGURE S2B
	Raw bioluminescence values							Regression of mean periods for parental and progeny cultures
	Time (h)	Founding culture	SCL	LCL				Mean period (h) - Parental Culture	Mean period (h) - Progeny Culture
	12	70623	30972	94018				25.0028	24.6485
	12.5	71815	31598	95368				24.6139	24.3738
	13	72951	31957	97218				25.0295	24.7664
	13.5	74143	32379	97876				23.8116	23.897
	14	74693	32456	98866				23.8895	24.0461
	14.5	75849	31941	98574				24.1045	24.2481
	15	75941	31691	98574				25.0103	24.9476
	15.5	76313	31033	98232				24.0744	24.4497
	16	74832	30009	97061				26.3019	25.6673
	16.5	74477	28971	95682				25.1589	25.1214
	17	72587	27793	93397				25.2875	25.1635
	17.5	70384	26365	91518				27.0563	27.1182
	18	67850	24993	89588				23.2373	23.4944
	18.5	64810	23595	86298				27.7609	27.8111
	19	61354	22002	84167				27.7808	27.5773
	19.5	58150	20450	80693				27.2111	27.0622
	20	54019	19062	77323				27.7446	26.9775
	20.5	50487	17557	74027				22.6272	23.2511
	21	47712	16509	70975				22.7581	23.6288
	21.5	44189	15164	67047				22.8593	23.3754
	22	41780	14243	63056				22.6527	22.8729
	22.5	39082	13346	59176				23.0461	23.7661
	23	36273	12576	56541				23.05	23.77
	23.5	33780	11690	53054
	24	32286	11223	49901
	24.5	30632	10581	47011
	25	29146	10190	44395
	25.5	27760	9726	41794
	26	26770	9609	39828
	26.5	26045	9386	37609
	27	25114	9270	36168
	27.5	25162	9429	34732
	28	24892	9617	33209
	28.5	25473	10076	32119
	29	25653	10596	31423
	29.5	26612	11241	30776
	30	27462	12316	30367
	30.5	29468	13455	30428
	31	30663	14882	30428
	31.5	33844	16305	30768
	32	36614	18046	31338
	32.5	39387	19786	32174
	33	43208	21920	33321
	33.5	46500	23584	34873
	34	50273	25627	36694
	34.5	54611	27535	38971
	35	58289	28961	41553
	35.5	62299	30412	44888
	36	65294	31442	47627
	36.5	68733	32315	51356
	37	71781	32615	54707
	37.5	73932	32753	58590
	38	75663	32400	62292
	38.5	75313	32150	65904
	39	76947	31007	69765
	39.5	77591	30309	72878
	40	76716	28974	76187
	40.5	75538	27859	78634
	41	74285	26429	81157
	41.5	71654	25139	83219
	42	70664	23648	84483
	42.5	67989	22199	85788
	43	65135	20795	86876
	43.5	62632	19431	87476
	44	59342	18335	87898
	44.5	55969	17228	87264
	45	53685	16281	86523
	45.5	49854	15381	86093
	46	47431	14381	84196
	46.5	45119	13786	82670
	47	42252	13157	81179
	47.5	40196	12725	79170
	48	38248	12425	77161
	48.5	36226	12308	75351
	49	34959	12106	72803
	49.5	33650	12199	70739
	50	32550	12457	67976
	50.5	31752	12759	65535
	51	30946	13333	64011
	51.5	30624	14030	61283
	52	30719	14874	59476
	52.5	30894	15986	57268
	53	31360	17321	55647
	53.5	32602	18515	54031
	54	33255	19951	52698
	54.5	34789	21485	51815
	55	37042	23247	50533
	55.5	38879	24781	49522
	56	40863	26530	48545
	56.5	43847	27891	48243
	57	46642	29459	47696
	57.5	49748	30547	47916
	58	52099	31821	48346
	58.5	55700	32848	48383
	59	58467	33477	49084
	59.5	61823	34088	50387
	60	65638	34035	51955
	60.5	68378	34096	52882
	61	71556	33875	54763
	61.5	73440	33562	56929
	62	75491	32885	59683
	62.5	76949	31755	62066
	63	78625	31015	64906
	63.5	78497	30017	67010
	64	79239	28889	70189
	64.5	79533	27979	73265
	65	79564	26742	76073
	65.5	77744	25561	79860
	66	77344	24651	83445
	66.5	76024	23717	86539
	67	74629	22756	89634
	67.5	72501	21761	92866
	68	71167	21031	96109
	68.5	69020	20291	98694
	69	66877	19675	101124
	69.5	65041	19333	102886
	70	62521	18786	105408
	70.5	60815	18794	107549
	71	59006	18608	109102
	71.5	56544	18563	109951
	72	55400	18770	110704
	72.5	54085	19054	110527
	73	53057	19558	111532
	73.5	52068	20283	110604
	74	51432	21068	110192
	74.5	50293	21835	109401
	75	50096	22865	108502
	75.5	50437	23916	107398
	76	50682	25200	105453
	76.5	51115	26278	103120
	77	51857	27894	100856
	77.5	52982	29138	99848
	78	54324	30317	97685
	78.5	55722	31588	95644
	79	58562	32702	94044
	79.5	60798	33989	91361
	80	63074	34809	89498
	80.5	66008	35911	87272
	81	69470	36357	86085
	81.5	71076	36680	83973
	82	75668	36948	82715
	82.5	79706	36983	81598
	83	82478	37110	80881
	83.5	85729	36946	80022
	84	89272	36768	83827
	84.5	92125	36590	84883
	85	95295	35834	78437
	85.5	98335	35027	77254
	86	100011	34186	77994
	86.5	102150	33374	78997
	87	103506	32501	79239
	87.5	104364	31569	79884
	88	104514	30776	80672
	88.5	105295	29985	82015
	89	105417	29106	83249
	89.5	105073	28332	85167
	90	103795	27504	86269
	90.5	102736	26508	88336
	91	101558	26238	90026
	91.5	99174	25747	92293
	92	96935	25455	94177
	92.5	94737	25044	97061
	93	92267	24834	98144
	93.5	90467	24778	99678
	94	87113	24441	102555
	94.5	84982	24839	104925
	95	82712	24871	106716
	95.5	80731	24953	107751
	96	78119	25354	109168
	96.5	76235	25872	110532
	97	74443	26580	111838
	97.5	72045	27512	111575
	98	70212	28244	111655
	98.5	69131	28876	110585
	99	66794	29635	112403
	99.5	66477	30540	111915
	100	64724	31102	111418
	100.5	63988	32065	111206
	101	64416	32771	108457
	101.5	63663	33615	108653
	102	63660	33952	107645
	102.5	64038	34857	104911
	103	64016	35346	103216
	103.5	64560	35568	100846
	104	64118	35943	100782
	104.5	65822	36081	96714
	105	66413	35868	94554
	105.5	67805	35913	94347
	106	68917	36057	91738
	106.5	70139	36277	89657
	107	69784	36081	87715
	107.5	71617	35250	86903
	108	73187	34870	84376
	108.5	73807	34735	81919
	109	74904	33605	78801
	109.5	74060	33238	79098
	110	75743	32498	78620
	110.5	76321	31988	76182
	111	76258	31429	75216
	111.5	76319	30723	74810
	112	76827	30088	73552
	112.5	76041	29306	72607
	113	75335	28756	71081
	113.5	75152	28799	70930
	114	74843	28151	69722
	114.5	73426	27700	69746
	115	72640	27437	69170
	115.5	71131	27180	68863
	116	70134	27198	67849
	116.5	69106	26888	67374
	117	67422	26848	68464
	117.5	65822	26631	68457
	118	64607	27143	67318
	118.5	62504	27135	67790
	119	61562	27342	68462
	119.5	60204	27443	67560
	120	59201	27769	67817
	120.5	57750	28026	68664
	121	57208	28138	68175
	121.5	55441	28156	68319
	122	53527	28448	67753
	122.5	53344	29040	68173
	123	52485	29507	66830
	123.5	51540	29751	69606
	124	51176	29566	69080
	124.5	50268	30078	67907
	125	49070	30173	64704
	125.5	49312	30348	67676
	126	49743	30566	66599
	126.5	49537	30739	66944
	127	49523	30587	65768
	127.5	49365	30465	65460
	128	49470	30794	64847
	128.5	49426	30842	64407
	129	50218	30256	63908
	129.5	49901	29950	63091
	130	50282	29513	61806
	130.5	50373	29348	57486
	131	50921	28910	58378
	131.5	51260	28252	56820
	132	51360	27716	55920
	132.5	52132	27305	55979
	133	51940	26981	54633
	133.5	52791	26365	55007
	134	52249	25866	53598
	134.5	52788	25604	52348
	135	52927	25367	51488
	135.5	52766	25245	50642
	136	52638	24850	50984
	136.5	52427	24762	51353
	137	51288	24399	49246
	137.5	51176	24155	48728
	138	51310	23539	49307
	138.5	51226	23656	48277

## Sheet: Fig S3
	FIGURE S3 - top panel (left)								FIGURE S3 - bottom panel (left)
	peak phase values for T24 double plot								peak phase values for T26 double plot
	Days	LCL	LCL	SCL	SCL				Days	LCL	LCL	SCL	SCL
	1	11.83	37.5	1.05	36.25				1	3.25015	35.6681	15.1673	41.76
	2	13.5	39.61	12.25	36.66				2	11.6681	37.7523	17.76	44.4
	3	15.61	39.91	12.66	37.08				3	13.7523	39.8366	20.4	47.04
	4	15.91	42.33	13.08	37.5				4	15.8366	42.338	23.04	2.16
	5	18.33	41.83	13.5	37.75				5	18.338	44.589	26.16	4.8
	6	17.83	44.19	13.75	35.25				6	20.589	47.339	28.8	7.68
	7	20.19		11.25					7	23.339		31.68
	FIGURE S3- top panel (right)								FIGURE S3- bottom panel (right)
	raw bioluminescence counts								raw bioluminescence counts
	Time (h)	Temp. (Celcius)	SCL	LCL					Time (h)	Temp .(Celcius)	SCL	LCL
	0	37	798090	7.07096e+06					0	37	2638906	7975537
	0.083328	37	801171	7.09033e+06					0.083328	37	2652739	7998598
	0.166656	37	803593	7110600					0.166656	37	2662832	8014976
	0.249984	37	805622	7.13221e+06					0.249984	37	2671598	8030198
	0.333312	37	807436	7.15487e+06					0.333312	37	2679883	8046830
	0.41664	37	809041	7.17833e+06					0.41664	37	2687695	8064932
	0.499968	37	810413	7.20252e+06					0.499968	37	2694757	8084336
	0.583296	37	811530	7.22725e+06					0.583296	37	2701228	8104759
	0.666624	37	812462	7.25251e+06					0.666624	37	2707241	8126086
	0.749952	37	813153	7.27829e+06					0.749952	37	2712721	8148057
	0.83328	37	813666	7.3046e+06					0.83328	37	2717706	8170498
	0.916608	37	813982	7.33138e+06					0.916608	37	2722184	8193425
	0.999936	37	814124	7.35866e+06					0.999936	37	2726210	8216456
	1.08326	37	814082	7.38644e+06					1.08326	37	2729727	8239806
	1.16659	37	813840	7.41473e+06					1.16659	37	2732821	8263258
	1.24992	37	813426	7.44348e+06					1.24992	37	2735432	8286803
	1.33325	37	812871	7.47276e+06					1.33325	37	2737588	8310404
	1.41658	37	812165	7.50244e+06					1.41658	37	2739329	8334035
	1.4999	37	811309	7.53257e+06					1.4999	37	2740663	8357707
	1.58323	37	810323	7563110					1.58323	37	2741596	8381471
	1.66656	37	809200	7.59397e+06					1.66656	37	2742157	8405354
	1.74989	37	807927	7.62513e+06					1.74989	37	2742273	8429390
	1.83322	37	806555	7.65663e+06					1.83322	37	2741967	8453513
	1.91654	37	805095	7.68851e+06					1.91654	37	2741284	8477839
	1.99987	37	803561	7.72076e+06					1.99987	37	2740167	8502401
	2.0832	37	801962	7.75334e+06					2.0832	37	2738715	8527211
	2.16653	37	800294	7.78623e+06					2.16653	37	2736879	8552379
	2.24986	37	798643	7.81948e+06					2.24986	37	2734700	8577779
	2.33318	37	797018	7.85315e+06					2.33318	37	2732226	8603643
	2.41651	37	795387	7.88728e+06					2.41651	37	2729481	8629954
	2.49984	37	793743	7.92197e+06					2.49984	37	2726464	8656803
	2.58317	37	792048	7.95711e+06					2.58317	37	2723259	8684164
	2.6665	37	790332	7.99283e+06					2.6665	37	2719853	8712241
	2.74982	37	788593	8029220					2.74982	37	2716217	8740840
	2.83315	37	786844	8.0663e+06					2.83315	37	2712439	8770324
	2.91648	37	785050	8.10405e+06					2.91648	37	2708581	8800456
	2.99981	37	783258	8.14272e+06					2.99981	37	2704689	8831475
	3.08314	37	781452	8.18211e+06					3.08314	37	2700697	8863440
	3.16646	37	779660	8.22229e+06					3.16646	37	2696734	8896243
	3.24979	37	777897	8.26329e+06					3.24979	37	2692774	8929940
	3.33312	37	776136	8.30508e+06					3.33312	37	2688810	8964593
	3.41645	37	774415	8.34767e+06					3.41645	37	2684945	9000196
	3.49978	37	772724	8.39094e+06					3.49978	37	2681188	9036738
	3.5831	37	771075	8.43479e+06					3.5831	37	2677547	9074231
	3.66643	37	769460	8.47935e+06					3.66643	37	2673969	9112695
	3.74976	37	767933	8.52439e+06					3.74976	37	2670569	9151961
	3.83309	37	766447	8.56989e+06					3.83309	37	2667315	9192124
	3.91642	37	765007	8.61584e+06					3.91642	37	2664204	9233049
	3.99974	37	763644	8.66206e+06					3.99974	37	2661363	9274603
	4.08307	37	762328	8.70849e+06					4.08307	37	2658729	9316856
	4.1664	37	761066	8.75511e+06					4.1664	37	2656261	9359658
	4.24973	37	759862	8.80189e+06					4.24973	37	2653995	9403026
	4.33306	37	758716	8.84866e+06					4.33306	37	2651931	9446703
	4.41638	37	757632	8.89525e+06					4.41638	37	2650094	9490772
	4.49971	37	756581	8.94177e+06					4.49971	37	2648471	9535103
	4.58304	37	755575	8.98806e+06					4.58304	37	2647072	9579592
	4.66637	37	754608	9.03408e+06					4.66637	37	2645911	9624245
	4.7497	37	753686	9.07968e+06					4.7497	37	2644914	9668928
	4.83302	37	752809	9.12488e+06					4.83302	37	2644064	9713500
	4.91635	37	751960	9.1695e+06					4.91635	37	2643348	9757955
	4.99968	37	751135	9.21344e+06					4.99968	37	2642849	9802272
	5.08301	37	750305	9.25679e+06					5.08301	37	2642475	9846275
	5.16634	37	749491	9.29928e+06					5.16634	37	2642200	9890031
	5.24966	37	748690	9.34101e+06					5.24966	37	2642076	9933535
	5.33299	37	747903	9.38202e+06					5.33299	37	2642080	9976597
	5.41632	37	747082	9.42224e+06					5.41632	37	2642122	10019234
	5.49965	37	746281	9.4616e+06					5.49965	37	2642177	10061236
	5.58298	37	745464	9.50008e+06					5.58298	37	2642370	10102851
	5.6663	37	744596	9.53765e+06					5.6663	37	2642552	10143714
	5.74963	37	743699	9.57443e+06					5.74963	37	2642792	10183943
	5.83296	37	742821	9.61026e+06					5.83296	37	2643000	10223564
	5.91629	37	741873	9.64519e+06					5.91629	37	2643206	10262399
	5.99962	37	740903	9.67909e+06					5.99962	37	2643368	10300488
	6.08294	37	739865	9.71212e+06					6.08294	37	2643517	10337775
	6.16627	37	738762	9.74405e+06					6.16627	37	2643536	10374259
	6.2496	37	737588	9.77503e+06					6.2496	37	2643534	10409750
	6.33293	37	736278	9.80512e+06					6.33293	37	2643442	10444206
	6.41626	37	734808	9.83418e+06					6.41626	37	2643254	10477738
	6.49958	37	733264	9.86221e+06					6.49958	37	2643002	10510117
	6.58291	37	731613	9.88926e+06					6.58291	37	2642589	10541477
	6.66624	37	729924	9.91514e+06					6.66624	37	2642091	10571735
	6.74957	37	728155	9.93991e+06					6.74957	37	2641403	10600791
	6.8329	37	726347	9.96354e+06					6.8329	37	2640583	10628737
	6.91622	37	724476	9.9861e+06					6.91622	37	2639621	10655497
	6.99955	37	722534	1.00075e+07					6.99955	37	2638482	10680959
	7.08288	37	720542	10027408					7.08288	37	2637122	10705185
	7.16621	37	718529	10046320					7.16621	37	2635547	10728164
	7.24954	37	716618	1.00648e+07					7.24954	37	2633808	10749765
	7.33286	37	714607	1.00819e+07					7.33286	37	2631840	10770049
	7.41619	37	712411	1.00964e+07					7.41619	37	2629675	10788922
	7.49952	37	710028	1.01076e+07					7.49952	37	2627241	10806487
	7.58285	37	707474	1.01155e+07					7.58285	37	2624646	10822635
	7.66618	37	704773	1.012e+07					7.66618	37	2621796	10837393
	7.7495	37	702056	1.01225e+07					7.7495	37	2618664	10850660
	7.83283	37	699497	1.01251e+07					7.83283	37	2615304	10862456
	7.91616	37	697160	1.01286e+07					7.91616	37	2611657	10872804
	7.99949	37	695037	1.01332e+07					7.99949	37	2607798	10882222
	8.08282	37	693048	1.01391e+07					8.08282	37	2603874	10890913
	8.16614	37	691194	1.01462e+07					8.16614	37	2600133	10897484
	8.24947	37	689427	1.01543e+07					8.24947	37	2595928	10901165
	8.3328	37	687730	1.01632e+07					8.3328	37	2591039	10901611
	8.41613	37	686065	1.01727e+07					8.41613	37	2585519	10898642
	8.49946	37	684438	1.01829e+07					8.49946	37	2579334	10892576
	8.58278	37	682881	1.01933e+07					8.58278	37	2572599	10885376
	8.66611	37	681361	1.0204e+07					8.66611	37	2565886	10878329
	8.74944	37	679891	10215100					8.74944	37	2559507	10871960
	8.83277	37	678446	1.02265e+07					8.83277	37	2553723	10866527
	8.9161	37	677052	1.02383e+07					8.9161	37	2548510	10862029
	8.99942	37	675710	1.02504e+07					8.99942	37	2543768	10858413
	9.08275	37	674412	1.02629e+07					9.08275	37	2539359	10855442
	9.16608	37	673195	1.02758e+07					9.16608	37	2535224	10853051
	9.24941	37	672045	1.02892e+07					9.24941	37	2531314	10850978
	9.33274	37	670967	1.0303e+07					9.33274	37	2527558	10849171
	9.41606	37	669930	1.03172e+07					9.41606	37	2523911	10847667
	9.49939	37	668984	1.03317e+07					9.49939	37	2520388	10846329
	9.58272	37	668092	1.03465e+07					9.58272	37	2516908	10845060
	9.66605	37	667275	1.03617e+07					9.66605	37	2513553	10844078
	9.74938	37	666556	1.03771e+07					9.74938	37	2510287	10843218
	9.8327	37	665885	1.03927e+07					9.8327	37	2507078	10842489
	9.91603	37	665252	1.04083e+07					9.91603	37	2504008	10842015
	9.99936	37	664676	1.04238e+07					9.99936	37	2501089	10841684
	10.0827	37	664117	1.04393e+07					10.0827	37	2498252	10841573
	10.166	37	663602	10454598					10.166	37	2495580	10841655
	10.2493	37	663122	1.04698e+07					10.2493	37	2493062	10841965
	10.3327	37	662669	1.04847e+07					10.3327	37	2490738	10842487
	10.416	37	662216	1.0499e+07					10.416	37	2488589	10843164
	10.4993	37	661782	1.05128e+07					10.4993	37	2486600	10843982
	10.5827	37	661325	1.05258e+07					10.5827	37	2484733	10844887
	10.666	37	660886	1.05379e+07					10.666	37	2483074	10845778
	10.7493	37	660432	1.05494e+07					10.7493	37	2481519	10846584
	10.8326	37	659977	1.05598e+07					10.8326	37	2480092	10847336
	10.916	37	659478	10569149					10.916	37	2478781	10848007
	10.9993	37	658959	1.05774e+07					10.9993	37	2477561	10848420
	11.0826	37	658421	1.05844e+07					11.0826	37	2476405	10848627
	11.166	37	657861	1.05902e+07					11.166	37	2475296	10848465
	11.2493	37	657235	1.05945e+07					11.2493	37	2474280	10847902
	11.3326	37	656413	1.05967e+07					11.3326	37	2473248	10846853
	11.4159	37	655602	1.05974e+07					11.4159	37	2472172	10845289
	11.4993	37	654878	1.05981e+07					11.4993	37	2471106	10843060
	11.5826	37	654232	1.05991e+07					11.5826	37	2469994	10840104
	11.6659	37	653667	1.06006e+07					11.6659	37	2468881	10836396
	11.7492	37	653164	10602601					11.7492	37	2467649	10831918
	11.8326	37	652563	1.06035e+07					11.8326	37	2466345	10826507
	11.9159	37	651686	1.06014e+07					11.9159	37	2464905	10820229
	11.9992	33	650479	1.05956e+07					11.9992	37	2463352	10812862
	12.0826	33	648955	1.05855e+07					12.0826	37	2461648	10804453
	12.1659	33	647174	1.05713e+07					12.1659	37	2459801	10794955
	12.2492	33	645168	1.05529e+07					12.2492	37	2457798	10784242
	12.3325	33	642947	1.05305e+07					12.3325	37	2455659	10772451
	12.4159	33	640567	1.05043e+07					12.4159	37	2453354	10759465
	12.4992	33	638048	1.04746e+07					12.4992	37	2450852	10745238
	12.5825	33	635417	1.04414e+07					12.5825	37	2447967	10729197
	12.6659	33	632608	1.0405e+07					12.6659	37	2444518	10711056
	12.7492	33	629664	1.03654e+07					12.7492	37	2441071	10692257
	12.8325	33	626591	1.03227e+07					12.8325	37	2437879	10673412
	12.9158	33	623386	1.02768e+07					12.9158	37	2434869	10655082
	12.9992	33	620060	1.02279e+07					12.9992	33	2432044	10637224
	13.0825	33	616588	1.0176e+07					13.0825	33	2429342	10619629
	13.1658	33	612995	1.0121e+07					13.1658	33	2426225	10600337
	13.2492	33	609278	1.00631e+07					13.2492	33	2422307	10578067
	13.3325	33	605398	1.00023e+07					13.3325	33	2417410	10552263
	13.4158	33	601378	9.93853e+06					13.4158	33	2411513	10522813
	13.4991	33	597233	9.87199e+06					13.4991	33	2404708	10489669
	13.5825	33	592997	9.80273e+06					13.5825	33	2397135	10452942
	13.6658	33	588601	9.73082e+06					13.6658	33	2388876	10412914
	13.7491	33	584079	9.65631e+06					13.7491	33	2380007	10369659
	13.8324	33	579417	9.5794e+06					13.8324	33	2370608	10323441
	13.9158	33	574665	9.50013e+06					13.9158	33	2360740	10274451
	13.9991	33	569827	9.41873e+06					13.9991	33	2350431	10222733
	14.0824	33	564894	9.33524e+06					14.0824	33	2339685	10168355
	14.1658	33	559908	9.24997e+06					14.1658	33	2328506	10111454
	14.2491	33	554851	9.16285e+06					14.2491	33	2316890	10051965
	14.3324	33	549727	9.07409e+06					14.3324	33	2304887	9990113
	14.4157	33	544546	8.98395e+06					14.4157	33	2292483	9925832
	14.4991	33	539349	8.89246e+06					14.4991	33	2279690	9859173
	14.5824	33	534118	8.79991e+06					14.5824	33	2266496	9790265
	14.6657	33	528872	8.70642e+06					14.6657	33	2252885	9719109
	14.7491	33	523605	8.61219e+06					14.7491	33	2238851	9645678
	14.8324	33	518341	8.51727e+06					14.8324	33	2224436	9570163
	14.9157	33	513089	8.42195e+06					14.9157	33	2209616	9492583
	14.999	33	507859	8.32626e+06					14.999	33	2194455	9413027
	15.0824	33	502658	8.23039e+06					15.0824	33	2178965	9331643
	15.1657	33	497487	8.13442e+06					15.1657	33	2163112	9248451
	15.249	33	492347	8.03853e+06					15.249	33	2146944	9163628
	15.3323	33	487265	7.94275e+06					15.3323	33	2130534	9077273
	15.4157	33	482235	7.84727e+06					15.4157	33	2113838	8989469
	15.499	33	477252	7.7522e+06					15.499	33	2096913	8900419
	15.5823	33	472344	7.65749e+06					15.5823	33	2079817	8810193
	15.6657	33	467503	7.5634e+06					15.6657	33	2062560	8718866
	15.749	33	462714	7.46988e+06					15.749	33	2045159	8626610
	15.8323	33	457980	7.37713e+06					15.8323	33	2027686	8533564
	15.9156	33	453329	7.28523e+06					15.9156	33	2010177	8439876
	15.999	33	448750	7.19414e+06					15.999	33	1992601	8345631
	16.0823	33	444267	7.10397e+06					16.0823	33	1975039	8250964
	16.1656	33	439854	7.01478e+06					16.1656	33	1957470	8156132
	16.249	33	435519	6.92659e+06					16.249	33	1939995	8061029
	16.3323	33	431269	6.83947e+06					16.3323	33	1922592	7965821
	16.4156	33	427123	6.75334e+06					16.4156	33	1905286	7870747
	16.4989	33	423044	6.66838e+06					16.4989	33	1888141	7775825
	16.5823	33	419061	6.58456e+06					16.5823	33	1871139	7681244
	16.6656	33	415130	6.50183e+06					16.6656	33	1854315	7587053
	16.7489	33	411297	6.4203e+06					16.7489	33	1837693	7493266
	16.8323	33	407554	6.33992e+06					16.8323	33	1821280	7400071
	16.9156	33	403889	6.26068e+06					16.9156	33	1805068	7307549
	16.9989	33	400317	6.1827e+06					16.9989	33	1789115	7215734
	17.0822	33	396826	6.10586e+06					17.0822	33	1773393	7124711
	17.1656	33	393407	6.03023e+06					17.1656	33	1757914	7034560
	17.2489	33	390101	5.95583e+06					17.2489	33	1742706	6945401
	17.3322	33	386855	5.8826e+06					17.3322	33	1727757	6857122
	17.4155	33	383694	5.81051e+06					17.4155	33	1713092	6769941
	17.4989	33	380614	5.73962e+06					17.4989	33	1698732	6683783
	17.5822	33	377625	5.66983e+06					17.5822	33	1684637	6598819
	17.6655	33	374688	5.6012e+06					17.6655	33	1670789	6515024
	17.7489	33	371857	5.53376e+06					17.7489	33	1657267	6432444
	17.8322	33	369096	5.46747e+06					17.8322	33	1644035	6351095
	17.9155	33	366440	5.40231e+06					17.9155	33	1631066	6270995
	17.9989	33	363844	5.33831e+06					17.9989	33	1618389	6192098
	18.0822	33	361326	5.27545e+06					18.0822	33	1606051	6114539
	18.1655	33	358880	5.21371e+06					18.1655	33	1594013	6038295
	18.2488	33	356499	5.15305e+06					18.2488	33	1582255	5963290
	18.3322	33	354190	5.09351e+06					18.3322	33	1570799	5889581
	18.4155	33	351953	5.03498e+06					18.4155	33	1559639	5817166
	18.4988	33	349806	4.97747e+06					18.4988	33	1548742	5746057
	18.5821	33	347727	4.92105e+06					18.5821	33	1538152	5676187
	18.6655	33	345714	4.86566e+06					18.6655	33	1527854	5607600
	18.7488	33	343786	4.81127e+06					18.7488	33	1517835	5540362
	18.8321	33	341924	4.75784e+06					18.8321	33	1508077	5474412
	18.9155	33	340118	4.70542e+06					18.9155	33	1498603	5409643
	18.9988	33	338389	4.65397e+06					18.9988	33	1489390	5346089
	19.0821	33	336733	4.60351e+06					19.0821	33	1480448	5283727
	19.1654	33	335135	4.55393e+06					19.1654	33	1471755	5222624
	19.2488	33	333619	4.50532e+06					19.2488	33	1463356	5162689
	19.3321	33	332188	4.45806e+06					19.3321	33	1455200	5103988
	19.4154	33	330885	4.41231e+06					19.4154	33	1447316	5046423
	19.4988	33	329678	4.36777e+06					19.4988	33	1439667	4990035
	19.5821	33	328541	4.32413e+06					19.5821	33	1432254	4934738
	19.6654	33	327398	4.28102e+06					19.6654	33	1425112	4880567
	19.7487	33	326194	4237800					19.7487	33	1418230	4827514
	19.8321	33	324965	4.19444e+06					19.8321	33	1411578	4775533
	19.9154	33	323684	4.15099e+06					19.9154	33	1405202	4724605
	19.9987	33	322330	4.1074e+06					19.9987	33	1399047	4674791
	20.082	33	320937	4.06372e+06					20.082	33	1393129	4625994
	20.1654	33	319505	4.02e+06					20.1654	33	1387419	4578243
	20.2487	33	318063	3.97626e+06					20.2487	33	1381977	4531581
	20.332	33	316627	3.9327e+06					20.332	33	1376739	4485882
	20.4154	33	315196	3.88933e+06					20.4154	33	1371718	4441140
	20.4987	33	313760	3.84625e+06					20.4987	33	1366932	4397472
	20.582	33	312331	3.80349e+06					20.582	33	1362372	4354737
	20.6653	33	310908	3.76106e+06					20.6653	33	1358034	4312975
	20.7487	33	309489	3.71904e+06					20.7487	33	1353915	4272129
	20.832	33	308085	3.6774e+06					20.832	33	1350016	4232264
	20.9153	33	306676	3.63621e+06					20.9153	33	1346326	4193335
	20.9987	33	305275	3.59548e+06					20.9987	33	1342853	4155383
	21.082	33	303874	3.55512e+06					21.082	33	1339611	4118721
	21.1653	33	302470	3.51521e+06					21.1653	33	1336723	4083360
	21.2486	33	301096	3.47579e+06					21.2486	33	1334255	4049083
	21.332	33	299703	3.43684e+06					21.332	33	1332143	4015635
	21.4153	33	298330	3.39843e+06					21.4153	33	1330282	3982569
	21.4986	33	296987	3.36058e+06					21.4986	33	1328409	3949515
	21.5819	33	295682	3.32335e+06					21.5819	33	1326341	3916658
	21.6653	33	294407	3.28671e+06					21.6653	33	1324170	3883882
	21.7486	33	293165	3.25071e+06					21.7486	33	1321750	3851074
	21.8319	33	291977	3.21539e+06					21.8319	33	1319075	3818285
	21.9153	33	290840	3.18074e+06					21.9153	33	1316204	3785627
	21.9986	33	289744	3.14683e+06					21.9986	33	1313164	3753120
	22.0819	33	288730	3.11366e+06					22.0819	33	1310049	3720809
	22.1653	33	287766	3.08128e+06					22.1653	33	1306919	3688741
	22.2486	33	286895	3.04974e+06					22.2486	33	1303764	3657009
	22.3319	33	286101	3.01905e+06					22.3319	33	1300584	3625588
	22.4152	33	285395	2.98928e+06					22.4152	33	1297391	3594503
	22.4986	33	284774	2.96046e+06					22.4986	33	1294177	3563821
	22.5819	33	284256	2.93256e+06					22.5819	33	1290926	3533526
	22.6652	33	283833	2.90562e+06					22.6652	33	1287647	3503637
	22.7485	33	283514	2.87969e+06					22.7485	33	1284365	3474092
	22.8319	33	283304	2.85482e+06					22.8319	33	1281059	3444982
	22.9152	33	283212	2.83098e+06					22.9152	33	1277727	3416309
	22.9985	33	283258	2.80825e+06					22.9985	33	1274394	3388116
	23.0819	33	283411	2.78654e+06					23.0819	33	1271069	3360310
	23.1652	33	283697	2.76595e+06					23.1652	33	1267741	3333070
	23.2485	33	284121	2.7465e+06					23.2485	33	1264478	3306331
	23.3318	33	284666	2.72816e+06					23.3318	33	1261295	3280100
	23.4152	33	285328	2.71053e+06					23.4152	33	1258157	3254429
	23.4985	33	286062	2.69355e+06					23.4985	33	1255136	3229416
	23.5818	33	286904	2.67742e+06					23.5818	33	1252225	3205009
	23.6652	33	287879	2.66248e+06					23.6652	33	1249475	3181285
	23.7485	33	289056	2.64907e+06					23.7485	33	1246860	3158244
	23.8318	33	290518	2.63783e+06					23.8318	33	1244458	3135974
	23.9151	33	292211	2.62875e+06					23.9151	33	1242267	3114479
	23.9985	37	294174	2.62183e+06					23.9985	33	1240303	3093831
	24.0818	37	296427	2.61708e+06					24.0818	33	1238610	3074012
	24.1651	37	298939	2.61455e+06					24.1651	33	1237170	3055127
	24.2484	37	301675	2.61407e+06					24.2484	33	1236039	3037120
	24.3318	37	304650	2.61558e+06					24.3318	33	1235256	3020069
	24.4151	37	307835	2.61893e+06					24.4151	33	1234773	3004076
	24.4984	37	311231	2.62409e+06					24.4984	33	1234660	2989136
	24.5818	37	314832	2.63097e+06					24.5818	33	1234938	2975206
	24.6651	37	318648	2.63943e+06					24.6651	33	1235644	2962361
	24.7484	37	322659	2.64949e+06					24.7484	33	1236716	2950618
	24.8317	37	326871	2.66107e+06					24.8317	33	1238222	2939996
	24.9151	37	331287	2.67427e+06					24.9151	33	1240175	2930568
	24.9984	37	335903	2.68902e+06					24.9984	33	1242589	2922362
	25.0817	37	340721	2.70522e+06					25.0817	33	1245488	2915305
	25.1651	37	345745	2.72286e+06					25.1651	33	1248865	2909485
	25.2484	37	350953	2.74195e+06					25.2484	33	1252722	2904886
	25.3317	37	356347	2.76236e+06					25.3317	33	1257069	2901574
	25.415	37	361940	2.78411e+06					25.415	33	1261973	2899517
	25.4984	37	367700	2.80714e+06					25.4984	33	1267348	2898762
	25.5817	37	373638	2.83149e+06					25.5817	33	1273225	2899212
	25.665	37	379756	2.85711e+06					25.665	33	1279474	2900543
	25.7483	37	386015	2.88389e+06					25.7483	33	1286052	2902740
	25.8317	37	392421	2.91181e+06					25.8317	33	1292984	2906072
	25.915	37	398964	2.9408e+06					25.915	33	1300431	2910805
	25.9983	37	405647	2.97088e+06					25.9983	37	1308623	2917345
	26.0817	37	412448	3.002e+06					26.0817	37	1317709	2925980
	26.165	37	419360	3.03413e+06					26.165	37	1327620	2936633
	26.2483	37	426396	3.06719e+06					26.2483	37	1338525	2949362
	26.3316	37	433515	3.10115e+06					26.3316	37	1350389	2964238
	26.415	37	440728	3135980					26.415	37	1363137	2981235
	26.4983	37	448021	3.17152e+06					26.4983	37	1376737	3000220
	26.5816	37	455417	3.20788e+06					26.5816	37	1391119	3021222
	26.665	37	462862	3.24498e+06					26.665	37	1406199	3044132
	26.7483	37	470380	3.2828e+06					26.7483	37	1422001	3068824
	26.8316	37	477960	3.32128e+06					26.8316	37	1438460	3095260
	26.9149	37	485580	3.36038e+06					26.9149	37	1455609	3123383
	26.9983	37	493238	3.40006e+06					26.9983	37	1473425	3153205
	27.0816	37	500926	3.44027e+06					27.0816	37	1491918	3184729
	27.1649	37	508650	3.48103e+06					27.1649	37	1511060	3217839
	27.2483	37	516378	3.52226e+06					27.2483	37	1530826	3252583
	27.3316	37	524114	3.56396e+06					27.3316	37	1551224	3288929
	27.4149	37	531841	3.60614e+06					27.4149	37	1572233	3326827
	27.4982	37	539598	3.64873e+06					27.4982	37	1593833	3366237
	27.5816	37	547333	3.69175e+06					27.5816	37	1615975	3407146
	27.6649	37	555062	3.73513e+06					27.6649	37	1638662	3449492
	27.7482	37	562763	3.77888e+06					27.7482	37	1661841	3493237
	27.8316	37	570461	3.82302e+06					27.8316	37	1685500	3538416
	27.9149	37	578121	3.86746e+06					27.9149	37	1709601	3584925
	27.9982	37	585743	3.91226e+06					27.9982	37	1734119	3632702
	28.0815	37	593337	3.95727e+06					28.0815	37	1759028	3681702
	28.1649	37	600879	4.00265e+06					28.1649	37	1784282	3731924
	28.2482	37	608364	4.04826e+06					28.2482	37	1809846	3783264
	28.3315	37	615811	4.09409e+06					28.3315	37	1835656	3835698
	28.4149	37	623210	4.14025e+06					28.4149	37	1861708	3889173
	28.4982	37	630539	4.18663e+06					28.4982	37	1887952	3943632
	28.5815	37	637813	4.23319e+06					28.5815	37	1914340	3999004
	28.6648	37	644998	4.28016e+06					28.6648	37	1940870	4055255
	28.7482	37	652117	4.32742e+06					28.7482	37	1967484	4112312
	28.8315	37	659163	4.37486e+06					28.8315	37	1994109	4170187
	28.9148	37	666129	4.4226e+06					28.9148	37	2020793	4228794
	28.9981	37	673018	4.47047e+06					28.9981	37	2047431	4288027
	29.0815	37	679811	4.51843e+06					29.0815	37	2074034	4347859
	29.1648	37	686500	4.56656e+06					29.1648	37	2100502	4408258
	29.2481	37	693084	4.61478e+06					29.2481	37	2126907	4469208
	29.3315	37	699596	4.66317e+06					29.3315	37	2153167	4530565
	29.4148	37	705990	4.71173e+06					29.4148	37	2179237	4592325
	29.4981	37	712267	4.7604e+06					29.4981	37	2205132	4654476
	29.5814	37	718456	4.80919e+06					29.5814	37	2230757	4716918
	29.6648	37	724540	4.85806e+06					29.6648	37	2256129	4779701
	29.7481	37	730495	4.90702e+06					29.7481	37	2281209	4842725
	29.8314	37	736347	4.95613e+06					29.8314	37	2305998	4905938
	29.9148	37	742074	5.00528e+06					29.9148	37	2330437	4969293
	29.9981	37	747685	5.05449e+06					29.9981	37	2354582	5032772
	30.0814	37	753180	5103690					30.0814	37	2378344	5096313
	30.1647	37	758541	5.15293e+06					30.1647	37	2401704	5159959
	30.2481	37	763778	5.20207e+06					30.2481	37	2424646	5223550
	30.3314	37	768872	5.2512e+06					30.3314	37	2447129	5287154
	30.4147	37	773834	5.30036e+06					30.4147	37	2469190	5350649
	30.498	37	778661	5.34958e+06					30.498	37	2490789	5414051
	30.5814	37	783320	5.39869e+06					30.5814	37	2511899	5477313
	30.6647	37	787866	5.44769e+06					30.6647	37	2532545	5540453
	30.748	37	792253	5.49651e+06					30.748	37	2552644	5603408
	30.8314	37	796482	5545150					30.8314	37	2572251	5666089
	30.9147	37	800571	5.59363e+06					30.9147	37	2591378	5728541
	30.998	37	804499	5.64198e+06					30.998	37	2609935	5790832
	31.0813	37	808267	5.69027e+06					31.0813	37	2627980	5852802
	31.1647	37	811900	5.73836e+06					31.1647	37	2645470	5914402
	31.248	37	815350	5.78611e+06					31.248	37	2662399	5975639
	31.3313	37	818725	5.83391e+06					31.3313	37	2678755	6036560
	31.4147	37	822090	5.88214e+06					31.4147	37	2694547	6097086
	31.498	37	825366	5.93097e+06					31.498	37	2709782	6157194
	31.5813	37	828347	5.9801e+06					31.5813	37	2724360	6216844
	31.6646	37	831066	6.02914e+06					31.6646	37	2738374	6275995
	31.748	37	833486	6.07776e+06					31.748	37	2751806	6334733
	31.8313	37	835620	6.12553e+06					31.8313	37	2764647	6392892
	31.9146	37	837605	6.17305e+06					31.9146	37	2776852	6450515
	31.9979	37	839594	6.22098e+06					31.9979	37	2788442	6507527
	32.0813	37	841712	6.26941e+06					32.0813	37	2799439	6563989
	32.1646	37	843957	6.31851e+06					32.1646	37	2809821	6619767
	32.2479	37	846332	6.3682e+06					32.2479	37	2819633	6674963
	32.3313	37	848822	6.4186e+06					32.3313	37	2828810	6729464
	32.4146	37	851398	6.46976e+06					32.4146	37	2837364	6783214
	32.4979	37	854020	6.52165e+06					32.4979	37	2845299	6836275
	32.5812	37	856684	6.57421e+06					32.5812	37	2852595	6888630
	32.6646	37	859365	6.62743e+06					32.6646	37	2859274	6940144
	32.7479	37	862054	6.68103e+06					32.7479	37	2865351	6990936
	32.8312	37	864749	6.73509e+06					32.8312	37	2870801	7040988
	32.9146	37	867422	6.78971e+06					32.9146	37	2875625	7090209
	32.9979	37	870060	6.84469e+06					32.9979	37	2879876	7138571
	33.0812	37	872688	6.90013e+06					33.0812	37	2883490	7186033
	33.1645	37	875302	6.95598e+06					33.1645	37	2886503	7232604
	33.2479	37	877902	7.01225e+06					33.2479	37	2888907	7278327
	33.3312	37	880508	7.06911e+06					33.3312	37	2890718	7323087
	33.4145	37	883078	7.12637e+06					33.4145	37	2891942	7366882
	33.4979	37	885660	7.18412e+06					33.4979	37	2892596	7409662
	33.5812	37	888246	7.24237e+06					33.5812	37	2892594	7451422
	33.6645	37	890828	7.30117e+06					33.6645	37	2892072	7492293
	33.7478	37	893409	7.36047e+06					33.7478	37	2890939	7532070
	33.8312	37	896008	7.42011e+06					33.8312	37	2889220	7570728
	33.9145	37	898612	7.48011e+06					33.9145	37	2887004	7608410
	33.9978	37	901223	7.54043e+06					33.9978	37	2884125	7645463
	34.0812	37	903830	7.60106e+06					34.0812	37	2880874	7682670
	34.1645	37	906431	7.66194e+06					34.1645	37	2877429	7719646
	34.2478	37	909040	7.72307e+06					34.2478	37	2873550	7755965
	34.3311	37	911622	7.78439e+06					34.3311	37	2868945	7791205
	34.4145	37	914166	7.84579e+06					34.4145	37	2863572	7825044
	34.4978	37	916681	7.90711e+06					34.4978	37	2857332	7857515
	34.5811	37	919144	7.96826e+06					34.5811	37	2850363	7889093
	34.6645	37	921611	8.02938e+06					34.6645	37	2842992	7920476
	34.7478	37	923973	8.09029e+06					34.7478	37	2835546	7951710
	34.8311	37	926279	8.15102e+06					34.8311	37	2828231	7983035
	34.9144	37	928539	8.21135e+06					34.9144	37	2821062	8014501
	34.9978	37	930697	8.2713e+06					34.9978	37	2814157	8046069
	35.0811	37	932802	8.33082e+06					35.0811	37	2807530	8077837
	35.1644	37	934875	8.38995e+06					35.1644	37	2801122	8109786
	35.2477	37	936805	8448170					35.2477	37	2794911	8141856
	35.3311	37	938680	8.50566e+06					35.3311	37	2788804	8173984
	35.4144	37	940378	8.56211e+06					35.4144	37	2782814	8206071
	35.4977	37	941851	8.61692e+06					35.4977	37	2776893	8238118
	35.5811	37	943164	8.66992e+06					35.5811	37	2770951	8269964
	35.6644	37	944499	8.72134e+06					35.6644	37	2765061	8301849
	35.7477	37	945838	8.77133e+06					35.7477	37	2759179	8333581
	35.831	37	947208	8.8203e+06					35.831	37	2753275	8365243
	35.9144	37	948617	8.86869e+06					35.9144	37	2747373	8396804
	35.9977	33	949909	8.91562e+06					35.9977	37	2741462	8428238
	36.081	33	950920	8.9606e+06					36.081	37	2735606	8459614
	36.1643	33	951562	9.00351e+06					36.1643	37	2729788	8490927
	36.2477	33	951806	9.04398e+06					36.2477	37	2723976	8522125
	36.331	33	951659	9.08193e+06					36.331	37	2718261	8553348
	36.4143	33	951145	9.11735e+06					36.4143	37	2712678	8584537
	36.4977	33	950277	9.15018e+06					36.4977	37	2707159	8615635
	36.581	33	949091	9.18034e+06					36.581	37	2701745	8646765
	36.6643	33	947632	9.20784e+06					36.6643	37	2696457	8677747
	36.7477	33	945880	9.23274e+06					36.7477	37	2691233	8708623
	36.831	33	943907	9.25506e+06					36.831	37	2686139	8739385
	36.9143	33	941658	9.27483e+06					36.9143	37	2681176	8769972
	36.9976	33	939196	9.29204e+06					36.9976	37	2676257	8800382
	37.081	33	936539	9.30672e+06					37.081	37	2671503	8830482
	37.1643	33	933678	9.31887e+06					37.1643	37	2666742	8860293
	37.2476	33	930587	9.32849e+06					37.2476	37	2662085	8889845
	37.3309	33	927305	9.33559e+06					37.3309	37	2657489	8918957
	37.4143	33	923789	9.34004e+06					37.4143	37	2652919	8947558
	37.4976	33	920060	9.34187e+06					37.4976	37	2648366	8975666
	37.5809	33	916139	9.34111e+06					37.5809	37	2643860	9003222
	37.6643	33	911996	9.33774e+06					37.6643	37	2639374	9030271
	37.7476	33	907664	9.33158e+06					37.7476	37	2634927	9056649
	37.8309	33	903106	9.32272e+06					37.8309	37	2630465	9082269
	37.9142	33	898338	9.31133e+06					37.9142	37	2625961	9107194
	37.9976	33	893385	9.29736e+06					37.9976	37	2621487	9131395
	38.0809	33	888252	9.28093e+06					38.0809	37	2617044	9154828
	38.1642	33	882925	9.26206e+06					38.1642	37	2612558	9177428
	38.2475	33	877432	9.24082e+06					38.2475	37	2608035	9199087
	38.3309	33	871766	9.21713e+06					38.3309	37	2603551	9219905
	38.4142	33	865963	9.19111e+06					38.4142	37	2598973	9239757
	38.4975	33	860026	9.16287e+06					38.4975	37	2594446	9258629
	38.5809	33	853967	9.13248e+06					38.5809	37	2589741	9276133
	38.6642	33	847808	9.10003e+06					38.6642	37	2584695	9291358
	38.7475	33	841528	9.0656e+06					38.7475	37	2579512	9304706
	38.8308	33	835176	9029180					38.8308	37	2574497	9316475
	38.9142	33	828757	8.99102e+06					38.9142	37	2569696	9327143
	38.9975	33	822256	8.95115e+06					38.9975	33	2565209	9337064
	39.0808	33	815719	8.90962e+06					39.0808	33	2560932	9346179
	39.1642	33	809111	8.86641e+06					39.1642	33	2556576	9353945
	39.2475	33	802441	8.82144e+06					39.2475	33	2551769	9359682
	39.3308	33	795768	8.77541e+06					39.3308	33	2546381	9363205
	39.4141	33	789067	8.72821e+06					39.4141	33	2540327	9364491
	39.4975	33	782381	8.67977e+06					39.4975	33	2533548	9363342
	39.5808	33	775662	8.63033e+06					39.5808	33	2526078	9359938
	39.6641	33	768953	8.57974e+06					39.6641	33	2517907	9354023
	39.7475	33	762248	8.52823e+06					39.7475	33	2509163	9345738
	39.8308	33	755558	8.47596e+06					39.8308	33	2499915	9335097
	39.9141	33	748903	8.42295e+06					39.9141	33	2490108	9322161
	39.9974	33	742271	8.36913e+06					39.9974	33	2479897	9307066
	40.0808	33	735675	8.31476e+06					40.0808	33	2469275	9289803
	40.1641	33	729114	8.25981e+06					40.1641	33	2458308	9270466
	40.2474	33	722573	8.20422e+06					40.2474	33	2446984	9249031
	40.3308	33	716073	8.14821e+06					40.3308	33	2435389	9225508
	40.4141	33	709629	8.09177e+06					40.4141	33	2423450	9199991
	40.4974	33	703235	8.03498e+06					40.4974	33	2411240	9172450
	40.5807	33	696900	7.97785e+06					40.5807	33	2398734	9142910
	40.6641	33	690617	7.92041e+06					40.6641	33	2385926	9111349
	40.7474	33	684400	7.86275e+06					40.7474	33	2372846	9077835
	40.8307	33	678235	7.80492e+06					40.8307	33	2359434	9042378
	40.9141	33	672111	7.74693e+06					40.9141	33	2345710	9004861
	40.9974	33	666067	7.68883e+06					40.9974	33	2331726	8965519
	41.0807	33	660089	7.63059e+06					41.0807	33	2317452	8924364
	41.164	33	654163	7.57227e+06					41.164	33	2302844	8881309
	41.2474	33	648280	7.51381e+06					41.2474	33	2288012	8836561
	41.3307	33	642491	7.45538e+06					41.3307	33	2272916	8790135
	41.414	33	636758	7.39699e+06					41.414	33	2257576	8741985
	41.4973	33	631112	7.33856e+06					41.4973	33	2242059	8692244
	41.5807	33	625565	7.28025e+06					41.5807	33	2226321	8640988
	41.664	33	620069	7.22192e+06					41.664	33	2210487	8588333
	41.7473	33	614658	7.16369e+06					41.7473	33	2194467	8534295
	41.8307	33	609305	7.10562e+06					41.8307	33	2178349	8478906
	41.914	33	604034	7.04768e+06					41.914	33	2162133	8422314
	41.9973	33	598839	6.98984e+06					41.9973	33	2145869	8364671
	42.0806	33	593723	6.93216e+06					42.0806	33	2129576	8305934
	42.164	33	588678	6.87468e+06					42.164	33	2113244	8246243
	42.2473	33	583738	6.81734e+06					42.2473	33	2096892	8185561
	42.3306	33	578849	6.76018e+06					42.3306	33	2080582	8124190
	42.4139	33	574039	6.70319e+06					42.4139	33	2064289	8062094
	42.4973	33	569313	6.64654e+06					42.4973	33	2048043	7999395
	42.5806	33	564679	6.5901e+06					42.5806	33	2031806	7936091
	42.6639	33	560131	6.53385e+06					42.6639	33	2015685	7872328
	42.7473	33	555656	6.47787e+06					42.7473	33	1999671	7808167
	42.8306	33	551272	6.42212e+06					42.8306	33	1983725	7743640
	42.9139	33	546978	6.36672e+06					42.9139	33	1967922	7678795
	42.9973	33	542752	6.31151e+06					42.9973	33	1952208	7613839
	43.0806	33	538630	6.25654e+06					43.0806	33	1936680	7548699
	43.1639	33	534572	6.20194e+06					43.1639	33	1921221	7483415
	43.2472	33	530610	6.14768e+06					43.2472	33	1905977	7418111
	43.3306	33	526726	6.09375e+06					43.3306	33	1890882	7352745
	43.4139	33	522925	6.04024e+06					43.4139	33	1875979	7287478
	43.4972	33	519252	5.98736e+06					43.4972	33	1861256	7222321
	43.5805	33	515685	5.93501e+06					43.5805	33	1846704	7157276
	43.6639	33	512222	5.88248e+06					43.6639	33	1832316	7092395
	43.7472	33	508791	5.82957e+06					43.7472	33	1818133	7027763
	43.8305	33	505296	5.77558e+06					43.8305	33	1804175	6963387
	43.9139	33	501728	5.72001e+06					43.9139	33	1790450	6899368
	43.9972	33	498103	5.66305e+06					43.9972	33	1776929	6835687
	44.0805	33	494436	5.60511e+06					44.0805	33	1763601	6772355
	44.1638	33	490687	5.54622e+06					44.1638	33	1750516	6709286
	44.2472	33	486887	5.48633e+06					44.2472	33	1737639	6646717
	44.3305	33	483049	5.42573e+06					44.3305	33	1724993	6584558
	44.4138	33	479202	5.36442e+06					44.4138	33	1712606	6522826
	44.4971	33	475338	5.30261e+06					44.4971	33	1700442	6461557
	44.5805	33	471482	5.24027e+06					44.5805	33	1688543	6400797
	44.6638	33	467641	5.17751e+06					44.6638	33	1676857	6340517
	44.7471	33	463814	5.11451e+06					44.7471	33	1665389	6280738
	44.8305	33	459993	5.05128e+06					44.8305	33	1654187	6221447
	44.9138	33	456224	4.98784e+06					44.9138	33	1643235	6162753
	44.9971	33	452460	4.92433e+06					44.9971	33	1632521	6104558
	45.0804	33	448743	4.86074e+06					45.0804	33	1622061	6046933
	45.1638	33	445046	4.79719e+06					45.1638	33	1611863	5989908
	45.2471	33	441400	4.73372e+06					45.2471	33	1601917	5933500
	45.3304	33	437794	4.67043e+06					45.3304	33	1592242	5877621
	45.4138	33	434245	4.60723e+06					45.4138	33	1582801	5822360
	45.4971	33	430747	4.54416e+06					45.4971	33	1573627	5767706
	45.5804	33	427320	4.48135e+06					45.5804	33	1564739	5713584
	45.6637	33	423947	4.41877e+06					45.6637	33	1556121	5660011
	45.7471	33	420661	4.35652e+06					45.7471	33	1547767	5607060
	45.8304	33	417458	4.29454e+06					45.8304	33	1539656	5554647
	45.9137	33	414345	4.23295e+06					45.9137	33	1531829	5502833
	45.9971	33	411344	4.1718e+06					45.9971	33	1524268	5451650
	46.0804	33	408454	4.11105e+06					46.0804	33	1516949	5401081
	46.1637	33	405661	4.05076e+06					46.1637	33	1509931	5351142
	46.247	33	403014	3.99098e+06					46.247	33	1503194	5301774
	46.3304	33	400471	3.93175e+06					46.3304	33	1496703	5253005
	46.4137	33	398082	3.87309e+06					46.4137	33	1490524	5204877
	46.497	33	395844	3.81511e+06					46.497	33	1484605	5157347
	46.5804	33	393759	3.75774e+06					46.5804	33	1478945	5110365
	46.6637	33	391817	3.70109e+06					46.6637	33	1473556	5064033
	46.747	33	390039	3645180					46.747	33	1468461	5018371
	46.8303	33	388446	3.59001e+06					46.8303	33	1463643	4973347
	46.9137	33	387035	3.53561e+06					46.9137	33	1459103	4928836
	46.997	33	385792	3.48196e+06					46.997	33	1454864	4885086
	47.0803	33	384758	3.42913e+06					47.0803	33	1450968	4842051
	47.1636	33	383910	3.37718e+06					47.1636	33	1447475	4799643
	47.247	33	383281	3.32599e+06					47.247	33	1444372	4757433
	47.3303	33	382858	3.27569e+06					47.3303	33	1441583	4715123
	47.4136	33	382638	3.22626e+06					47.4136	33	1439040	4672333
	47.497	33	382640	3.17754e+06					47.497	33	1436598	4628786
	47.5803	33	382833	3.12944e+06					47.5803	33	1434053	4584817
	47.6636	33	383218	3.08207e+06					47.6636	33	1431540	4540707
	47.7469	33	383810	3.03608e+06					47.7469	33	1428994	4496402
	47.8303	33	384701	2.9919e+06					47.8303	33	1426394	4451863
	47.9136	33	385960	2.95005e+06					47.9136	33	1423650	4407252
	47.9969	37	387629	2.91106e+06					47.9969	33	1420839	4362443
	48.0803	37	389669	2.87479e+06					48.0803	33	1418019	4317581
	48.1636	37	392091	2.84082e+06					48.1636	33	1415209	4272745
	48.2469	37	394887	2.8092e+06					48.2469	33	1412426	4227919
	48.3302	37	398082	2.77983e+06					48.3302	33	1409673	4183193
	48.4136	37	401670	2.75251e+06					48.4136	33	1406944	4138562
	48.4969	37	405584	2.7273e+06					48.4969	33	1404296	4094154
	48.5802	37	409842	2.7041e+06					48.5802	33	1401736	4049943
	48.6636	37	414439	2.6827e+06					48.6636	33	1399256	4005985
	48.7469	37	419352	2.6631e+06					48.7469	33	1396855	3962368
	48.8302	37	424612	2.64519e+06					48.8302	33	1394564	3919010
	48.9135	37	430161	2.62888e+06					48.9135	33	1392367	3875947
	48.9969	37	435998	2.61419e+06					48.9969	33	1390306	3833280
	49.0802	37	442180	2.60095e+06					49.0802	33	1388385	3790968
	49.1635	37	448666	2.58933e+06					49.1635	33	1386618	3749094
	49.2469	37	455457	2.57914e+06					49.2469	33	1385058	3707682
	49.3302	37	462542	2.57022e+06					49.3302	33	1383706	3666709
	49.4135	37	469916	2.56268e+06					49.4135	33	1382631	3626203
	49.4968	37	477585	2.55647e+06					49.4968	33	1381815	3586258
	49.5802	37	485534	2.55166e+06					49.5802	33	1381307	3546881
	49.6635	37	493732	2.54808e+06					49.6635	33	1381075	3508072
	49.7468	37	502196	2.54572e+06					49.7468	33	1381233	3469879
	49.8301	37	510919	2.54456e+06					49.8301	33	1381742	3432340
	49.9135	37	519892	2.54462e+06					49.9135	33	1382688	3395483
	49.9968	37	529095	2.54582e+06					49.9968	33	1384023	3359359
	50.0801	37	538523	2.54804e+06					50.0801	33	1385785	3323973
	50.1635	37	548188	2.55139e+06					50.1635	33	1388051	3289372
	50.2468	37	558065	2.55589e+06					50.2468	33	1390801	3255599
	50.3301	37	568132	2.56133e+06					50.3301	33	1394079	3222639
	50.4134	37	578393	2.5678e+06					50.4134	33	1397901	3190553
	50.4968	37	588842	2.57536e+06					50.4968	33	1402292	3159375
	50.5801	37	599463	2.58383e+06					50.5801	33	1407225	3129075
	50.6634	37	610233	2.59319e+06					50.6634	33	1412755	3099729
	50.7467	37	621184	2.6034e+06					50.7467	33	1418892	3071332
	50.8301	37	632259	2.61447e+06					50.8301	33	1425681	3043921
	50.9134	37	643473	2.62646e+06					50.9134	33	1433087	3017513
	50.9967	37	654794	2.63917e+06					50.9967	33	1441161	2992153
	51.0801	37	666228	2.65273e+06					51.0801	33	1449904	2967826
	51.1634	37	677757	2.66715e+06					51.1634	33	1459316	2944537
	51.2467	37	689377	2.68244e+06					51.2467	33	1469391	2922369
	51.33	37	701066	2.69849e+06					51.33	33	1480147	2901218
	51.4134	37	712826	2.7154e+06					51.4134	33	1491602	2881208
	51.4967	37	724667	2.73302e+06					51.4967	33	1503721	2862329
	51.58	37	736549	2.75139e+06					51.58	33	1516539	2844468
	51.6634	37	748496	2.7706e+06					51.6634	33	1529860	2827579
	51.7467	37	760487	2.7906e+06					51.7467	33	1543757	2811850
	51.83	37	772495	2.81122e+06					51.83	33	1558328	2797643
	51.9133	37	784525	2.8326e+06					51.9133	33	1573626	2785327
	51.9967	37	796588	2.85476e+06					51.9967	37	1589776	2775226
	52.08	37	808646	2.87763e+06					52.08	37	1606958	2767737
	52.1633	37	820682	2.90129e+06					52.1633	37	1625110	2762415
	52.2467	37	832711	2.92569e+06					52.2467	37	1644239	2759096
	52.33	37	844750	2.95075e+06					52.33	37	1664344	2757751
	52.4133	37	856760	2.97649e+06					52.4133	37	1685511	2758453
	52.4966	37	868728	3.00299e+06					52.4966	37	1707651	2761144
	52.58	37	880675	3.03021e+06					52.58	37	1730766	2765860
	52.6633	37	892571	3.05809e+06					52.6633	37	1754763	2772455
	52.7466	37	904422	3.08681e+06					52.7466	37	1779674	2780912
	52.8299	37	916212	3.1162e+06					52.8299	37	1805414	2791164
	52.9133	37	927933	3.14624e+06					52.9133	37	1831999	2803155
	52.9966	37	939609	3.17716e+06					52.9966	37	1859341	2816949
	53.0799	37	951214	3.20874e+06					53.0799	37	1887515	2832366
	53.1633	37	962716	3.24107e+06					53.1633	37	1916408	2849454
	53.2466	37	974129	3.27395e+06					53.2466	37	1946065	2868181
	53.3299	37	985445	3307510					53.3299	37	1976400	2888508
	53.4132	37	996672	3.34182e+06					53.4132	37	2007469	2910400
	53.4966	37	1007788	3.37689e+06					53.4966	37	2039134	2933883
	53.5799	37	1018765	3.41256e+06					53.5799	37	2071454	2958871
	53.6632	37	1029640	3.44881e+06					53.6632	37	2104369	2985372
	53.7466	37	1040393	3.48566e+06					53.7466	37	2137810	3013356
	53.8299	37	1051012	3.52321e+06					53.8299	37	2171769	3042824
	53.9132	37	1061477	3.56136e+06					53.9132	37	2206171	3073703
	53.9965	37	1071790	3.60007e+06					53.9965	37	2241021	3105981
	54.0799	37	1081957	3.63946e+06					54.0799	37	2276251	3139664
	54.1632	37	1091955	3.67946e+06					54.1632	37	2311829	3174657
	54.2465	37	1101744	3.71996e+06					54.2465	37	2347695	3210965
	54.3299	37	1111382	3.76099e+06					54.3299	37	2383845	3248592
	54.4132	37	1120829	3.80273e+06					54.4132	37	2420152	3287398
	54.4965	37	1130104	3.84494e+06					54.4965	37	2456644	3327493
	54.5798	37	1139186	3.88751e+06					54.5798	37	2493246	3368722
	54.6632	37	1148075	3.93051e+06					54.6632	37	2529961	3411181
	54.7465	37	1156749	3.97397e+06					54.7465	37	2566702	3454720
	54.8298	37	1165201	4.01792e+06					54.8298	37	2603455	3499330
	54.9132	37	1173470	4.06252e+06					54.9132	37	2640107	3544952
	54.9965	37	1181518	4.10743e+06					54.9965	37	2676704	3591663
	55.0798	37	1189338	4.15281e+06					55.0798	37	2713176	3639301
	55.1631	37	1196919	4.19861e+06					55.1631	37	2749489	3687914
	55.2465	37	1204298	4.24465e+06					55.2465	37	2785644	3737420
	55.3298	37	1211406	4.29089e+06					55.3298	37	2821582	3787851
	55.4131	37	1218313	4.33756e+06					55.4131	37	2857230	3839130
	55.4965	37	1225064	4.38504e+06					55.4965	37	2892557	3891259
	55.5798	37	1231799	4.43394e+06					55.5798	37	2927543	3944144
	55.6631	37	1238441	4.48463e+06					55.6631	37	2962210	3997819
	55.7464	37	1244763	4.53734e+06					55.7464	37	2996443	4052298
	55.8298	37	1250724	4.59198e+06					55.8298	37	3030276	4107396
	55.9131	37	1256341	4.64802e+06					55.9131	37	3063709	4163225
	55.9964	37	1261608	4.70454e+06					55.9964	37	3096668	4219737
	56.0797	37	1266662	4.76167e+06					56.0797	37	3129090	4276884
	56.1631	37	1271723	4.81962e+06					56.1631	37	3161052	4334625
	56.2464	37	1276879	4.87826e+06					56.2464	37	3192483	4392957
	56.3297	37	1282122	4.93778e+06					56.3297	37	3223328	4451844
	56.4131	37	1287486	4.99822e+06					56.4131	37	3253602	4511233
	56.4964	37	1292975	5.05969e+06					56.4964	37	3283356	4571103
	56.5797	37	1298557	5.12212e+06					56.5797	37	3312494	4631502
	56.663	37	1304198	5.1854e+06					56.663	37	3340966	4692293
	56.7464	37	1309903	5249480					56.7464	37	3368781	4753578
	56.8297	37	1315599	5.31435e+06					56.8297	37	3395957	4815250
	56.913	37	1321326	5.38001e+06					56.913	37	3422449	4877244
	56.9963	37	1327030	5.4465e+06					56.9963	37	3448297	4939510
	57.0797	37	1332691	5.51353e+06					57.0797	37	3473366	5002092
	57.163	37	1338342	5.58123e+06					57.163	37	3497808	5064947
	57.2463	37	1343987	5.64958e+06					57.2463	37	3521488	5128009
	57.3297	37	1349592	5.71861e+06					57.3297	37	3544426	5191234
	57.413	37	1355186	5.78827e+06					57.413	37	3566584	5254587
	57.4963	37	1360726	5.85859e+06					57.4963	37	3588056	5318131
	57.5797	37	1366261	5.92942e+06					57.5797	37	3608696	5381729
	57.663	37	1371792	6.00098e+06					57.663	37	3628627	5445434
	57.7463	37	1377283	6.07324e+06					57.7463	37	3647782	5509071
	57.8296	37	1382759	6.14618e+06					57.8296	37	3666157	5572741
	57.913	37	1388189	6.21962e+06					57.913	37	3683689	5636342
	57.9963	37	1393638	6.29404e+06					57.9963	37	3700486	5699878
	58.0796	37	1399101	6.36949e+06					58.0796	37	3716452	5763273
	58.1629	37	1404556	6.44581e+06					58.1629	37	3731583	5826513
	58.2463	37	1409955	6.52317e+06					58.2463	37	3745908	5889609
	58.3296	37	1415372	6.60152e+06					58.3296	37	3759417	5952439
	58.4129	37	1420744	6.68073e+06					58.4129	37	3772139	6015002
	58.4963	37	1426051	6.76068e+06					58.4963	37	3784010	6077319
	58.5796	37	1431274	6.84147e+06					58.5796	37	3795043	6139278
	58.6629	37	1436451	6.92306e+06					58.6629	37	3805268	6200841
	58.7462	37	1441551	7.00538e+06					58.7462	37	3814656	6262020
	58.8296	37	1446577	7.0883e+06					58.8296	37	3823198	6322758
	58.9129	37	1451519	7.17182e+06					58.9129	37	3830932	6383011
	58.9962	37	1456373	7.25565e+06					58.9962	37	3837844	6442823
	59.0795	37	1461096	7.3399e+06					59.0795	37	3843948	6502068
	59.1629	37	1465725	7.4245e+06					59.1629	37	3849180	6560817
	59.2462	37	1470240	7.5093e+06					59.2462	37	3853613	6618899
	59.3295	37	1474620	7.59434e+06					59.3295	37	3857228	6676297
	59.4129	37	1478926	7.67958e+06					59.4129	37	3860046	6733007
	59.4962	37	1483071	7.76484e+06					59.4962	37	3861995	6789097
	59.5795	37	1487053	7.84941e+06					59.5795	37	3863205	6844366
	59.6628	37	1490651	7.93274e+06					59.6628	37	3863589	6898904
	59.7462	37	1493997	8.01447e+06					59.7462	37	3863121	6952559
	59.8295	37	1497218	8.094e+06					59.8295	37	3861887	7005497
	59.9128	37	1500407	8.17158e+06					59.9128	37	3859909	7057446
	59.9962	33	1503613	8.24771e+06					59.9962	37	3857174	7109162
	60.0795	33	1506780	8.32305e+06					60.0795	37	3853864	7161881
	60.1628	33	1509738	8.39745e+06					60.1628	37	3850307	7215865
	60.2461	33	1512315	8.47066e+06					60.2461	37	3846519	7270682
	60.3295	33	1514411	8.54264e+06					60.3295	37	3842163	7325771
	60.4128	33	1516004	8.61322e+06					60.4128	37	3837080	7380594
	60.4961	33	1517093	8.68223e+06					60.4961	37	3831224	7434955
	60.5795	33	1517666	8.74968e+06					60.5795	37	3824634	7488921
	60.6628	33	1517738	8.81539e+06					60.6628	37	3817418	7542651
	60.7461	33	1517362	8.87945e+06					60.7461	37	3810006	7596397
	60.8294	33	1516532	8941800					60.8294	37	3802582	7650211
	60.9128	33	1515310	9.00235e+06					60.9128	37	3795277	7704197
	60.9961	33	1513667	9.06119e+06					60.9961	37	3788182	7758309
	61.0794	33	1511641	9.11822e+06					61.0794	37	3781349	7812605
	61.1628	33	1509251	9.17345e+06					61.1628	37	3774732	7867053
	61.2461	33	1506502	9.22685e+06					61.2461	37	3768309	7921535
	61.3294	33	1503379	9.27837e+06					61.3294	37	3762061	7976012
	61.4127	33	1499943	9.328e+06					61.4127	37	3755983	8030438
	61.4961	33	1496119	9.37575e+06					61.4961	37	3749983	8084751
	61.5794	33	1491979	9.42153e+06					61.5794	37	3744090	8139005
	61.6627	33	1487466	9.46533e+06					61.6627	37	3738223	8192985
	61.746	33	1482626	9.50706e+06					61.746	37	3732434	8246781
	61.8294	33	1477418	9.54659e+06					61.8294	37	3726677	8300399
	61.9127	33	1471888	9.5841e+06					61.9127	37	3721018	8353743
	61.996	33	1466071	9.61959e+06					61.996	37	3715347	8406877
	62.0794	33	1459897	9.65248e+06					62.0794	37	3709788	8459771
	62.1627	33	1453363	9.68284e+06					62.1627	37	3704286	8512487
	62.246	33	1446551	9.7107e+06					62.246	37	3698844	8564939
	62.3293	33	1439463	9.73594e+06					62.3293	37	3693554	8617223
	62.4127	33	1432062	9.75869e+06					62.4127	37	3688391	8669294
	62.496	33	1424398	9.77875e+06					62.496	37	3683366	8721247
	62.5793	33	1416487	9.79625e+06					62.5793	37	3678511	8772964
	62.6627	33	1408347	9.81122e+06					62.6627	37	3673836	8824458
	62.746	33	1399983	9.8237e+06					62.746	37	3669345	8875692
	62.8293	33	1391382	9.83378e+06					62.8293	37	3664970	8926642
	62.9126	33	1382617	9.84142e+06					62.9126	37	3660757	8977337
	62.996	33	1373638	9.84664e+06					62.996	37	3656721	9027781
	63.0793	33	1364475	9.84954e+06					63.0793	37	3652845	9077816
	63.1626	33	1355197	9.85028e+06					63.1626	37	3649090	9127562
	63.246	33	1345762	9.84888e+06					63.246	37	3645467	9176863
	63.3293	33	1336230	9.84536e+06					63.3293	37	3641929	9225755
	63.4126	33	1326569	9.83978e+06					63.4126	37	3638558	9274250
	63.4959	33	1316800	9.83221e+06					63.4959	37	3635274	9322210
	63.5793	33	1306921	9.82264e+06					63.5793	37	3632092	9369669
	63.6626	33	1296921	9.81122e+06					63.6626	37	3629016	9416548
	63.7459	33	1286875	9.79798e+06					63.7459	37	3625999	9462784
	63.8293	33	1276739	9.78294e+06					63.8293	37	3623085	9508422
	63.9126	33	1266580	9.7663e+06					63.9126	37	3620251	9553447
	63.9959	33	1256380	9.74793e+06					63.9959	37	3617538	9597868
	64.0792	33	1246096	9.72804e+06					64.0792	37	3614885	9641542
	64.1626	33	1235778	9.70662e+06					64.1626	37	3612296	9684524
	64.2459	33	1225450	9.6837e+06					64.2459	37	3609812	9726809
	64.3292	33	1215073	9.65929e+06					64.3292	37	3607367	9768427
	64.4125	33	1204676	9633450					64.4125	37	3604990	9809199
	64.4959	33	1194288	9.60628e+06					64.4959	37	3602597	9849191
	64.5792	33	1183887	9.57782e+06					64.5792	37	3600141	9887764
	64.6625	33	1173492	9.54807e+06					64.6625	37	3597216	9923617
	64.7459	33	1163084	9.51709e+06					64.7459	37	3593858	9956432
	64.8292	33	1152701	9.48493e+06					64.8292	37	3590400	9986540
	64.9125	33	1142320	9.4517e+06					64.9125	37	3586980	10014511
	64.9958	33	1131984	9.41737e+06					64.9958	33	3583636	10040936
	65.0792	33	1121651	9.38197e+06					65.0792	33	3580401	10065870
	65.1625	33	1111371	9.3456e+06					65.1625	33	3577141	10089290
	65.2458	33	1101141	9.30829e+06					65.2458	33	3573472	10110998
	65.3291	33	1090933	9.27006e+06					65.3291	33	3569232	10130655
	65.4125	33	1080764	9.23101e+06					65.4125	33	3564259	10148313
	65.4958	33	1070622	9.19096e+06					65.4958	33	3558478	10163769
	65.5791	33	1060536	9.15009e+06					65.5791	33	3551850	10177051
	65.6625	33	1050500	9.10848e+06					65.6625	33	3544483	10188111
	65.7458	33	1040536	9.06611e+06					65.7458	33	3536388	10196954
	65.8291	33	1030631	9.02302e+06					65.8291	33	3527603	10203700
	65.9125	33	1020823	8.97917e+06					65.9125	33	3518164	10208328
	65.9958	33	1011069	8.93462e+06					65.9958	33	3508130	10210849
	66.0791	33	1001362	8.88941e+06					66.0791	33	3497533	10211466
	66.1624	33	991738	8.84362e+06					66.1624	33	3486412	10210152
	66.2458	33	982181	8.79718e+06					66.2458	33	3474783	10206960
	66.3291	33	972680	8.75011e+06					66.3291	33	3462715	10201858
	66.4124	33	963267	8.70255e+06					66.4124	33	3450164	10194871
	66.4957	33	953927	8.65433e+06					66.4957	33	3437193	10186056
	66.5791	33	944659	8.60574e+06					66.5791	33	3423763	10175446
	66.6624	33	935472	8.5567e+06					66.6624	33	3409887	10162995
	66.7457	33	926383	8.50726e+06					66.7457	33	3395650	10148730
	66.8291	33	917362	8.45738e+06					66.8291	33	3380926	10132657
	66.9124	33	908460	8.40701e+06					66.9124	33	3365786	10114757
	66.9957	33	899608	8.35603e+06					66.9957	33	3350201	10095054
	67.079	33	890887	8.30492e+06					67.079	33	3334196	10073527
	67.1624	33	882266	8.25358e+06					67.1624	33	3317762	10050233
	67.2457	33	873724	8.20188e+06					67.2457	33	3300917	10025214
	67.329	33	865302	8.14988e+06					67.329	33	3283723	9998472
	67.4124	33	856973	8.09762e+06					67.4124	33	3266131	9970075
	67.4957	33	848763	8.04507e+06					67.4957	33	3248203	9940006
	67.579	33	840635	7.99259e+06					67.579	33	3229940	9908307
	67.6623	33	832668	7.94035e+06					67.6623	33	3211416	9875076
	67.7457	33	824800	7.88787e+06					67.7457	33	3192611	9840317
	67.829	33	816954	7.83436e+06					67.829	33	3173577	9804147
	67.9123	33	809071	7.77926e+06					67.9123	33	3154298	9766567
	67.9956	33	801047	7.72191e+06					67.9956	33	3134859	9727535
	68.079	33	792830	7.66198e+06					68.079	33	3115250	9687238
	68.1623	33	784496	7.60006e+06					68.1623	33	3095520	9645683
	68.2456	33	776041	7.53661e+06					68.2456	33	3075624	9602963
	68.329	33	767435	7.47166e+06					68.329	33	3055644	9559165
	68.4123	33	758734	7.4051e+06					68.4123	33	3035578	9514295
	68.4956	33	749936	7.33689e+06					68.4956	33	3015461	9468388
	68.5789	33	741055	7.26706e+06					68.5789	33	2995244	9421575
	68.6623	33	732110	7.19581e+06					68.6623	33	2975006	9373803
	68.7456	33	723136	7.12309e+06					68.7456	33	2954724	9325127
	68.8289	33	714168	7.04913e+06					68.8289	33	2934435	9275661
	68.9123	33	705190	6.97401e+06					68.9123	33	2914138	9225460
	68.9956	33	696241	6.89787e+06					68.9956	33	2893912	9174497
	69.0789	33	687286	6.82078e+06					69.0789	33	2873679	9122959
	69.1622	33	678390	6.74284e+06					69.1622	33	2853505	9070764
	69.2456	33	669526	6.66407e+06					69.2456	33	2833376	9018013
	69.3289	33	660719	6.58467e+06					69.3289	33	2813301	8964710
	69.4122	33	651976	6.50463e+06					69.4122	33	2793316	8910926
	69.4955	33	643319	6.42408e+06					69.4955	33	2773479	8856800
	69.5789	33	634718	6.34314e+06					69.5789	33	2753749	8802233
	69.6622	33	626233	6.26178e+06					69.6622	33	2734141	8747305
	69.7455	33	617822	6.18001e+06					69.7455	33	2714622	8691979
	69.8289	33	609518	6.09798e+06					69.8289	33	2695261	8636368
	69.9122	33	601297	6.01571e+06					69.9122	33	2676053	8580538
	69.9955	33	593186	5.93333e+06					69.9955	33	2656994	8524411
	70.0789	33	585197	5.85087e+06					70.0789	33	2638105	8468023
	70.1622	33	577349	5.76833e+06					70.1622	33	2619388	8411541
	70.2455	33	569618	5.68583e+06					70.2455	33	2600848	8354915
	70.3288	33	562057	5.60334e+06					70.3288	33	2582504	8298107
	70.4122	33	554626	5.52099e+06					70.4122	33	2564365	8241220
	70.4955	33	547358	5.43874e+06					70.4955	33	2546391	8184256
	70.5788	33	540264	5.35673e+06					70.5788	33	2528691	8127295
	70.6621	33	533322	5.27495e+06					70.6621	33	2511176	8070283
	70.7455	33	526574	5.19342e+06					70.7455	33	2493903	8013186
	70.8288	33	520015	5.11219e+06					70.8288	33	2476858	7956171
	70.9121	33	513634	5.03133e+06					70.9121	33	2460042	7899123
	70.9955	33	507451	4.95091e+06					70.9955	33	2443465	7842138
	71.0788	33	501493	4.87126e+06					71.0788	33	2427177	7785211
	71.1621	33	495739	4.79187e+06					71.1621	33	2411168	7728345
	71.2454	33	490174	4.71287e+06					71.2454	33	2395310	7671548
	71.3288	33	484818	4.63438e+06					71.3288	33	2379747	7614817
	71.4121	33	479678	4.55642e+06					71.4121	33	2364473	7558206
	71.4954	33	474755	4.47906e+06					71.4954	33	2349476	7501708
	71.5787	33	470047	4.40234e+06					71.5787	33	2334746	7445381
	71.6621	33	465590	4.32595e+06					71.6621	33	2320320	7389139
	71.7454	33	461323	4.24974e+06					71.7454	33	2306205	7333112
	71.8287	33	457295	4.17424e+06					71.8287	33	2292350	7277275
	71.9121	33	453576	4.10029e+06					71.9121	33	2278823	7221670
	71.9954	37	450237	4.0285e+06					71.9954	33	2265581	7166213
	72.0787	37	447392	3.95947e+06					72.0787	33	2252659	7111151
	72.162	37	445102	3.89366e+06					72.162	33	2240065	7056238
	72.2454	37	443283	3.83044e+06					72.2454	33	2227778	7001550
	72.3287	37	441944	3.7694e+06					72.3287	33	2215807	6947110
	72.412	37	441101	3.71052e+06					72.412	33	2204159	6892956
	72.4954	37	440741	3.65401e+06					72.4954	33	2192815	6839059
	72.5787	37	440845	3.59992e+06					72.5787	33	2181797	6785524
	72.662	37	441392	3.54815e+06					72.662	33	2171071	6732264
	72.7453	37	442353	3.49867e+06					72.7453	33	2160728	6679345
	72.8287	37	443710	3.45144e+06					72.8287	33	2150652	6626752
	72.912	37	445465	3.40635e+06					72.912	33	2140939	6574459
	72.9953	37	447566	3.36328e+06					72.9953	33	2131539	6522543
	73.0787	37	450035	3.32208e+06					73.0787	33	2122529	6470978
	73.162	37	452845	3.28281e+06					73.162	33	2113914	6419170
	73.2453	37	455984	3.24529e+06					73.2453	33	2105713	6366767
	73.3286	37	459443	3209530					73.3286	33	2097722	6313249
	73.412	37	463225	3.17537e+06					73.412	33	2089846	6257845
	73.4953	37	467305	3.14284e+06					73.4953	33	2081857	6200296
	73.5786	37	471690	3.11184e+06					73.5786	33	2073592	6141499
	73.662	37	476367	3.08237e+06					73.662	33	2065119	6081749
	73.7453	37	481322	3.05431e+06					73.7453	33	2056558	6021098
	73.8286	37	486552	3.02769e+06					73.8286	33	2047843	5959577
	73.9119	37	492051	3.0024e+06					73.9119	33	2038927	5897356
	73.9953	37	497797	2.97843e+06					73.9953	33	2029786	5834512
	74.0786	37	503802	2.95573e+06					74.0786	33	2020501	5770943
	74.1619	37	510040	2.93426e+06					74.1619	33	2011096	5706872
	74.2452	37	516514	2.914e+06					74.2452	33	2001650	5642379
	74.3286	37	523205	2.89487e+06					74.3286	33	1992104	5577581
	74.4119	37	530096	2.87692e+06					74.4119	33	1982550	5512453
	74.4952	37	537214	2.86005e+06					74.4952	33	1973006	5447135
	74.5786	37	544518	2.8442e+06					74.5786	33	1963496	5381660
	74.6619	37	552009	2.82939e+06					74.6619	33	1953990	5316133
	74.7452	37	559692	2.81556e+06					74.7452	33	1944573	5250546
	74.8285	37	567557	2.80267e+06					74.8285	33	1935225	5184953
	74.9119	37	575558	2.79072e+06					74.9119	33	1925906	5119431
	74.9952	37	583728	2.77968e+06					74.9952	33	1916734	5053971
	75.0785	37	592040	2.76955e+06					75.0785	33	1907657	4988555
	75.1619	37	600479	2.76025e+06					75.1619	33	1898759	4923304
	75.2452	37	609063	2.75176e+06					75.2452	33	1889990	4858247
	75.3285	37	617780	2.74411e+06					75.3285	33	1881416	4793344
	75.4118	37	626632	2.73724e+06					75.4118	33	1873061	4728633
	75.4952	37	635601	2.73117e+06					75.4952	33	1864946	4664210
	75.5785	37	644651	2.72586e+06					75.5785	33	1857082	4600038
	75.6618	37	653805	2.7213e+06					75.6618	33	1849465	4536239
	75.7451	37	663031	2.71748e+06					75.7451	33	1842215	4472797
	75.8285	37	672356	2.71439e+06					75.8285	33	1835282	4409721
	75.9118	37	681769	2.71204e+06					75.9118	33	1828697	4347008
	75.9951	37	691247	2.71041e+06					75.9951	33	1822472	4284733
	76.0785	37	700882	2.70972e+06					76.0785	33	1816620	4222963
	76.1618	37	710538	2.70965e+06					76.1618	33	1811179	4161602
	76.2451	37	720231	2.71017e+06					76.2451	33	1806162	4100774
	76.3285	37	729964	2.71139e+06					76.3285	33	1801616	4040425
	76.4118	37	739733	2.7133e+06					76.4118	33	1797505	3980604
	76.4951	37	749526	2.71587e+06					76.4951	33	1793872	3921366
	76.5784	37	759359	2.71914e+06					76.5784	33	1790736	3862793
	76.6618	37	769211	2.72308e+06					76.6618	33	1788030	3804659
	76.7451	37	779087	2.72772e+06					76.7451	33	1785850	3747164
	76.8284	37	789009	2.73298e+06					76.8284	33	1784210	3690378
	76.9117	37	798917	2.73894e+06					76.9117	33	1783101	3634266
	76.9951	37	808818	2.74557e+06					76.9951	33	1782527	3578803
	77.0784	37	818726	2.75291e+06					77.0784	33	1782476	3524076
	77.1617	37	828607	2.76093e+06					77.1617	33	1782966	3470064
	77.2451	37	838490	2.76959e+06					77.2451	33	1784004	3416776
	77.3284	37	848380	2778910					77.3284	33	1785606	3364130
	77.4117	37	858226	2.78885e+06					77.4117	33	1787760	3312185
	77.495	37	868037	2.79946e+06					77.495	33	1790455	3260981
	77.5784	37	877821	2.81069e+06					77.5784	33	1793680	3210493
	77.6617	37	887566	2.82253e+06					77.6617	33	1797360	3160820
	77.745	37	897267	2.83499e+06					77.745	33	1801549	3112392
	77.8284	37	906896	2.84805e+06					77.8284	33	1806386	3065768
	77.9117	37	916477	2.86174e+06					77.9117	33	1811933	3021388
	77.995	37	925986	2.87609e+06					77.995	37	1818529	2980027
	78.0783	37	935448	2.89106e+06					78.0783	37	1826223	2942007
	78.1617	37	944815	2.90657e+06					78.1617	37	1834995	2906450
	78.245	37	954106	2.92269e+06					78.245	37	1844707	2872960
	78.3283	37	963311	2.93938e+06					78.3283	37	1855425	2841577
	78.4116	37	972434	2.95666e+06					78.4116	37	1867181	2812252
	78.495	37	981469	2.9745e+06					78.495	37	1879975	2784890
	78.5783	37	990370	2.99284e+06					78.5783	37	1893733	2759397
	78.6616	37	999159	3.01178e+06					78.6616	37	1908407	2735795
	78.745	37	1007837	3.03122e+06					78.745	37	1923954	2713962
	78.8283	37	1016384	3.05125e+06					78.8283	37	1940325	2693832
	78.9116	37	1024812	3.07179e+06					78.9116	37	1957484	2675312
	78.9949	37	1033113	3.09276e+06					78.9949	37	1975407	2658391
	79.0783	37	1041243	3.11429e+06					79.0783	37	1994060	2642915
	79.1616	37	1049243	3.13628e+06					79.1616	37	2013441	2628928
	79.2449	37	1057089	3.15874e+06					79.2449	37	2033470	2616337
	79.3283	37	1064749	3.18167e+06					79.3283	37	2054138	2605151
	79.4116	37	1072250	3.20504e+06					79.4116	37	2075434	2595284
	79.4949	37	1079584	3.22885e+06					79.4949	37	2097294	2586734
	79.5782	37	1086712	3.25305e+06					79.5782	37	2119712	2579517
	79.6616	37	1093849	3.27795e+06					79.6616	37	2142647	2573549
	79.7449	37	1101033	3.30385e+06					79.7449	37	2166088	2568788
	79.8282	37	1108157	3.33091e+06					79.8282	37	2189964	2565259
	79.9116	37	1115106	3.35898e+06					79.9116	37	2214273	2562952
	79.9949	37	1121815	3.38773e+06					79.9949	37	2238922	2561771
	80.0782	37	1128264	3.41684e+06					80.0782	37	2263920	2561731
	80.1615	37	1134349	3.44608e+06					80.1615	37	2289238	2562866
	80.2449	37	1140288	3.47601e+06					80.2449	37	2314804	2565163
	80.3282	37	1146250	3506690					80.3282	37	2340569	2568493
	80.4115	37	1152312	3.53812e+06					80.4115	37	2366543	2572915
	80.4948	37	1158496	3.5703e+06					80.4948	37	2392630	2578353
	80.5782	37	1164833	3603300					80.5782	37	2418908	2584799
	80.6615	37	1171236	3637010					80.6615	37	2445271	2592223
	80.7448	37	1177712	3.6714e+06					80.7448	37	2471673	2600648
	80.8282	37	1184250	3.70655e+06					80.8282	37	2498057	2610022
	80.9115	37	1190797	3.74243e+06					80.9115	37	2524444	2620320
	80.9948	37	1197381	3.77893e+06					80.9948	37	2550742	2631552
	81.0781	37	1203979	3.8161e+06					81.0781	37	2576997	2643652
	81.1615	37	1210565	3.85388e+06					81.1615	37	2603153	2656617
	81.2448	37	1217136	3.89224e+06					81.2448	37	2629190	2670510
	81.3281	37	1223647	3931190					81.3281	37	2655064	2685423
	81.4115	37	1230113	3970730					81.4115	37	2680731	2701105
	81.4948	37	1236550	4.01085e+06					81.4948	37	2706162	2717522
	81.5781	37	1242956	4.05157e+06					81.5781	37	2731388	2734749
	81.6614	37	1249346	4.09284e+06					81.6614	37	2756317	2752777
	81.7448	37	1255690	4.13468e+06					81.7448	37	2780945	2771575
	81.8281	37	1262016	4.17713e+06					81.8281	37	2805307	2791188
	81.9114	37	1268315	4.2202e+06					81.9114	37	2829345	2811565
	81.9947	37	1274585	4.26378e+06					81.9947	37	2853016	2832734
	82.0781	37	1280823	4.30798e+06					82.0781	37	2876311	2854591
	82.1614	37	1287033	4.35271e+06					82.1614	37	2899252	2877138
	82.2447	37	1293220	4.39802e+06					82.2447	37	2921756	2900366
	82.3281	37	1299394	4.44377e+06					82.3281	37	2943886	2924233
	82.4114	37	1305507	4.49004e+06					82.4114	37	2965638	2948785
	82.4947	37	1311592	4.53681e+06					82.4947	37	2986955	2974102
	82.5781	37	1317611	4.584e+06					82.5781	37	3007839	3000031
	82.6614	37	1323611	4.63165e+06					82.6614	37	3028235	3026565
	82.7447	37	1329546	4.6797e+06					82.7447	37	3048201	3053716
	82.828	37	1335429	4.72813e+06					82.828	37	3067705	3081498
	82.9114	37	1341236	4.77686e+06					82.9114	37	3086711	3109876
	82.9947	37	1346953	4.82588e+06					82.9947	37	3105174	3138771
	83.078	37	1352607	4.87526e+06					83.078	37	3123154	3168197
	83.1613	37	1358196	4.92483e+06					83.1613	37	3140642	3198184
	83.2447	37	1363666	4.97458e+06					83.2447	37	3157617	3228689
	83.328	37	1369092	5.02447e+06					83.328	37	3174083	3259670
	83.4113	37	1374416	5.07452e+06					83.4113	37	3190021	3291221
	83.4947	37	1379638	5.12465e+06					83.4947	37	3205434	3323153
	83.578	37	1384752	5.17483e+06					83.578	37	3220287	3355504
	83.6613	37	1389773	5.22508e+06					83.6613	37	3234592	3388310
	83.7446	37	1394523	5275030					83.7446	37	3248368	3421560
	83.828	37	1398953	5.32434e+06					83.828	37	3261539	3455185
	83.9113	37	1403141	5.37281e+06					83.9113	37	3274188	3489150
	83.9946	33	1407206	5.42045e+06					83.9946	37	3286293	3523448
	84.078	33	1411193	5.46766e+06					84.078	37	3297818	3558080
	84.1613	33	1415155	5.51466e+06					84.1613	37	3308756	3592967
	84.2446	33	1419092	5.56151e+06					84.2446	37	3319114	3628284
	84.3279	33	1422891	5.60775e+06					84.3279	37	3328875	3663912
	84.4113	33	1426353	5.65342e+06					84.4113	37	3338076	3699769
	84.4946	33	1429388	5.69827e+06					84.4946	37	3346688	3735805
	84.5779	33	1431995	5.74239e+06					84.5779	37	3354677	3772059
	84.6612	33	1434109	5.78567e+06					84.6612	37	3362081	3808404
	84.7446	33	1435825	5.82804e+06					84.7446	37	3368847	3844957
	84.8279	33	1437163	5.86956e+06					84.8279	37	3375009	3881624
	84.9112	33	1438060	5.91009e+06					84.9112	37	3380587	3918442
	84.9946	33	1438595	5.94972e+06					84.9946	37	3385594	3955352
	85.0779	33	1438758	5988460					85.0779	37	3389912	3992162
	85.1612	33	1438534	6.02607e+06					85.1612	37	3393640	4029099
	85.2445	33	1437989	6.06264e+06					85.2445	37	3396740	4066001
	85.3279	33	1437162	6.09839e+06					85.3279	37	3399289	4102835
	85.4112	33	1436020	6.13322e+06					85.4112	37	3401238	4139665
	85.4945	33	1434574	6.16701e+06					85.4945	37	3402617	4176587
	85.5779	33	1432857	6.19985e+06					85.5779	37	3403301	4213484
	85.6612	33	1430800	6.23166e+06					85.6612	37	3403411	4250348
	85.7445	33	1428439	6.26233e+06					85.7445	37	3402965	4287023
	85.8278	33	1425783	6.2919e+06					85.8278	37	3401913	4323463
	85.9112	33	1422803	6.3204e+06					85.9112	37	3400284	4359585
	85.9945	33	1419543	6.34768e+06					85.9945	37	3398083	4396398
	86.0778	33	1415980	6.37382e+06					86.0778	37	3395553	4435721
	86.1612	33	1412127	6.39865e+06					86.1612	37	3393330	4478325
	86.2445	33	1407957	6.42232e+06					86.2445	37	3391281	4523925
	86.3278	33	1403509	6.4448e+06					86.3278	37	3389129	4571802
	86.4111	33	1398750	6.4661e+06					86.4111	37	3386720	4621258
	86.4945	33	1393743	6.48612e+06					86.4945	37	3383967	4671817
	86.5778	33	1388456	6.5049e+06					86.5778	37	3380819	4722898
	86.6611	33	1382925	6.52251e+06					86.6611	37	3377179	4774419
	86.7445	33	1377108	6.53889e+06					86.7445	37	3373419	4826377
	86.8278	33	1371083	6.55399e+06					86.8278	37	3369737	4878749
	86.9111	33	1364815	6.56788e+06					86.9111	37	3366281	4931636
	86.9944	33	1358336	6580580					86.9944	37	3363053	4984916
	87.0778	33	1351650	6.59218e+06					87.0778	37	3360118	5038677
	87.1611	33	1344752	6.60254e+06					87.1611	37	3357383	5092789
	87.2444	33	1337686	6.61173e+06					87.2444	37	3354843	5147210
	87.3277	33	1330448	6.61987e+06					87.3277	37	3352474	5201935
	87.4111	33	1323009	6.6269e+06					87.4111	37	3350226	5256841
	87.4944	33	1315421	6.63284e+06					87.4944	37	3348148	5311927
	87.5777	33	1307699	6.63775e+06					87.5777	37	3346146	5367090
	87.6611	33	1299820	6.6417e+06					87.6611	37	3344168	5422383
	87.7444	33	1291825	6.64461e+06					87.7444	37	3342258	5477676
	87.8277	33	1283711	6.64651e+06					87.8277	37	3340388	5532982
	87.911	33	1275455	6.64747e+06					87.911	37	3338541	5588316
	87.9944	33	1267097	6.64741e+06					87.9944	37	3336737	5643577
	88.0777	33	1258632	6.64651e+06					88.0777	37	3335001	5698883
	88.161	33	1250073	6.64472e+06					88.161	37	3333341	5754172
	88.2443	33	1241389	6.64205e+06					88.2443	37	3331702	5809497
	88.3277	33	1232607	6.63856e+06					88.3277	37	3330203	5864706
	88.411	33	1223745	6.63427e+06					88.411	37	3328843	5919881
	88.4943	33	1214810	6.62917e+06					88.4943	37	3327537	5974992
	88.5777	33	1205833	6.62339e+06					88.5777	37	3326365	6030075
	88.661	33	1196777	6.61668e+06					88.661	37	3325330	6085105
	88.7443	33	1187686	6.60921e+06					88.7443	37	3324421	6140095
	88.8277	33	1178528	6.60108e+06					88.8277	37	3323675	6194886
	88.911	33	1169312	6.59216e+06					88.911	37	3323026	6249523
	88.9943	33	1160096	6.58255e+06					88.9943	37	3322543	6303994
	89.0776	33	1150829	6.57223e+06					89.0776	37	3322190	6358407
	89.161	33	1141552	6.56121e+06					89.161	37	3321947	6412741
	89.2443	33	1132282	6.54966e+06					89.2443	37	3321856	6466962
	89.3276	33	1122991	6.53755e+06					89.3276	37	3321892	6520877
	89.4109	33	1113651	6.52461e+06					89.4109	37	3322019	6574497
	89.4943	33	1104337	6.51102e+06					89.4943	37	3322280	6627897
	89.5776	33	1094989	6.49682e+06					89.5776	37	3322645	6681002
	89.6609	33	1085600	6.48197e+06					89.6609	37	3323068	6733983
	89.7443	33	1076254	6.46641e+06					89.7443	37	3323638	6786646
	89.8276	33	1066879	6.45041e+06					89.8276	37	3324249	6839004
	89.9109	33	1057485	6.4338e+06					89.9109	37	3324943	6891039
	89.9942	33	1048139	6.4166e+06					89.9942	37	3325724	6942651
	90.0776	33	1038796	6.39893e+06					90.0776	37	3326632	6993879
	90.1609	33	1029490	6.38071e+06					90.1609	37	3327647	7044626
	90.2442	33	1020226	6.362e+06					90.2442	37	3328703	7094955
	90.3276	33	1010999	6.34273e+06					90.3276	37	3329826	7144885
	90.4109	33	1001795	6.32294e+06					90.4109	37	3331074	7194464
	90.4942	33	992642	6.3027e+06					90.4942	37	3332358	7243550
	90.5775	33	983520	6.28205e+06					90.5775	37	3333470	7291369
	90.6609	33	974446	6.26095e+06					90.6609	37	3333817	7336030
	90.7442	33	965439	6.23935e+06					90.7442	37	3333569	7376626
	90.8275	33	956501	6.2174e+06					90.8275	37	3332869	7413448
	90.9108	33	947598	6.19504e+06					90.9108	37	3331961	7447137
	90.9942	33	938725	6.17232e+06					90.9942	33	3330934	7478427
	91.0775	33	929946	6.14921e+06					91.0775	33	3329837	7507799
	91.1608	33	921222	6.12567e+06					91.1608	33	3328809	7535712
	91.2442	33	912572	6.10184e+06					91.2442	33	3327489	7562306
	91.3275	33	903977	6.07767e+06					91.3275	33	3325589	7587579
	91.4108	33	895475	6.05311e+06					91.4108	33	3323083	7611489
	91.4941	33	887038	6.02826e+06					91.4941	33	3319879	7633984
	91.5775	33	878690	6.00311e+06					91.5775	33	3315987	7655056
	91.6608	33	870391	5.97761e+06					91.6608	33	3311519	7674535
	91.7441	33	862171	5.95209e+06					91.7441	33	3306436	7692573
	91.8275	33	854012	5.92656e+06					91.8275	33	3300772	7709209
	91.9108	33	845930	5.90061e+06					91.9108	33	3294603	7724493
	91.9941	33	837828	5.87361e+06					91.9941	33	3287931	7738545
	92.0774	33	829646	5.84528e+06					92.0774	33	3280821	7751220
	92.1608	33	821252	5.81496e+06					92.1608	33	3273338	7762784
	92.2441	33	812619	5.78243e+06					92.2441	33	3265443	7773061
	92.3274	33	803854	5.74828e+06					92.3274	33	3257214	7782171
	92.4107	33	794947	5.71258e+06					92.4107	33	3248606	7790094
	92.4941	33	785848	5.67557e+06					92.4941	33	3239643	7796811
	92.5774	33	776602	5.63715e+06					92.5774	33	3230337	7802313
	92.6607	33	767219	5.59737e+06					92.6607	33	3220669	7806605
	92.7441	33	757728	5.55645e+06					92.7441	33	3210677	7809737
	92.8274	33	748164	5.51436e+06					92.8274	33	3200313	7811673
	92.9107	33	738547	5.47109e+06					92.9107	33	3189508	7812456
	92.9941	33	728889	5.42685e+06					92.9941	33	3178401	7812007
	93.0774	33	719193	5.38158e+06					93.0774	33	3166975	7810398
	93.1607	33	709490	5.33546e+06					93.1607	33	3155177	7807563
	93.244	33	699777	5.28843e+06					93.244	33	3143053	7803514
	93.3274	33	690091	5.24058e+06					93.3274	33	3130562	7798262
	93.4107	33	680398	5.19197e+06					93.4107	33	3117746	7791861
	93.494	33	670744	5.14276e+06					93.494	33	3104629	7784241
	93.5773	33	661115	5.09284e+06					93.5773	33	3091219	7775511
	93.6607	33	651551	5.04229e+06					93.6607	33	3077560	7765664
	93.744	33	642072	4.99113e+06					93.744	33	3063631	7754662
	93.8273	33	632633	4.9395e+06					93.8273	33	3049495	7742614
	93.9107	33	623301	4.88729e+06					93.9107	33	3035072	7729544
	93.994	33	614061	4.8346e+06					93.994	33	3020426	7715450
	94.0773	33	604898	4.78145e+06					94.0773	33	3005638	7700304
	94.1606	33	595824	4.72789e+06					94.1606	33	2990666	7684164
	94.244	33	586834	4.67395e+06					94.244	33	2975498	7667122
	94.3273	33	577916	4.61961e+06					94.3273	33	2960224	7649078
	94.4106	33	569110	4.56502e+06					94.4106	33	2944825	7630159
	94.4939	33	560441	4.51021e+06					94.4939	33	2929274	7610403
	94.5773	33	551874	4.45513e+06					94.5773	33	2913663	7589784
	94.6606	33	543442	4.39983e+06					94.6606	33	2897904	7568200
	94.7439	33	535142	4.34434e+06					94.7439	33	2882014	7545826
	94.8273	33	526957	4.28881e+06					94.8273	33	2866110	7522653
	94.9106	33	518915	4.23305e+06					94.9106	33	2850086	7498751
	94.9939	33	511031	4.1772e+06					94.9939	33	2834051	7474064
	95.0773	33	503313	4.12122e+06					95.0773	33	2817955	7448739
	95.1606	33	495732	4.06522e+06					95.1606	33	2801862	7422708
	95.2439	33	488308	4.00922e+06					95.2439	33	2785662	7396063
	95.3272	33	481042	3.95321e+06					95.3272	33	2769485	7368832
	95.4106	33	473962	3.89722e+06					95.4106	33	2753294	7340922
	95.4939	33	467020	3.84125e+06					95.4939	33	2737115	7312489
	95.5772	33	460254	3.7853e+06					95.5772	33	2720963	7283499
	95.6605	33	453673	3.72947e+06					95.6605	33	2704800	7253976
	95.7439	33	447286	3.6737e+06					95.7439	33	2688666	7223908
	95.8272	33	441106	3.61774e+06					95.8272	33	2672615	7193389
	95.9105	33	435136	3.56163e+06					95.9105	33	2656549	7162297
	95.9939	37	429336	3.50588e+06					95.9939	33	2640552	7130816
	96.0772	37	423851	3.45102e+06					96.0772	33	2624641	7098797
	96.1605	37	418734	3.3975e+06					96.1605	33	2608769	7066361
	96.2438	37	414123	3.34588e+06					96.2438	33	2593008	7033595
	96.3272	37	410035	3.29639e+06					96.3272	33	2577342	7000491
	96.4105	37	406371	3.24861e+06					96.4105	33	2561789	6967022
	96.4938	37	403170	3.20224e+06					96.4938	33	2546333	6933117
	96.5772	37	400457	3.15725e+06					96.5772	33	2530972	6898882
	96.6605	37	398202	3.11365e+06					96.6605	33	2515694	6864427
	96.7438	37	396360	3.07144e+06					96.7438	33	2500521	6829677
	96.8271	37	394930	3.03058e+06					96.8271	33	2485488	6794707
	96.9105	37	393906	2.99094e+06					96.9105	33	2470580	6759485
	96.9938	37	393247	2.95263e+06					96.9938	33	2455816	6723963
	97.0771	37	392945	2.91551e+06					97.0771	33	2441224	6688289
	97.1604	37	392984	2879610					97.1604	33	2426796	6652435
	97.2438	37	393349	2.84473e+06					97.2438	33	2412496	6616411
	97.3271	37	394051	2.81101e+06					97.3271	33	2398382	6580201
	97.4104	37	395041	2.77832e+06					97.4104	33	2384485	6543816
	97.4938	37	396366	2.74659e+06					97.4938	33	2370747	6507277
	97.5771	37	397985	2.71579e+06					97.5771	33	2357174	6470567
	97.6604	37	399890	2.68596e+06					97.6604	33	2343803	6433731
	97.7437	37	402070	2.6571e+06					97.7437	33	2330603	6396831
	97.8271	37	404524	2.62915e+06					97.8271	33	2317608	6359867
	97.9104	37	407250	2.60205e+06					97.9104	33	2304825	6322805
	97.9937	37	410221	2.57579e+06					97.9937	33	2292249	6285721
	98.0771	37	413446	2.55047e+06					98.0771	33	2279884	6248629
	98.1604	37	416916	2.52597e+06					98.1604	33	2267719	6211503
	98.2437	37	420635	2.50223e+06					98.2437	33	2255776	6174293
	98.327	37	424587	2.47928e+06					98.327	33	2244019	6137030
	98.4104	37	428782	2457180					98.4104	33	2232531	6099796
	98.4937	37	433189	2.43576e+06					98.4937	33	2221278	6062526
	98.577	37	437792	2.41501e+06					98.577	33	2210223	6025254
	98.6603	37	442617	2.39493e+06					98.6603	33	2199442	5987984
	98.7437	37	447659	2.37551e+06					98.7437	33	2188901	5950828
	98.827	37	452888	2.35676e+06					98.827	33	2178562	5913680
	98.9103	37	458296	2.33865e+06					98.9103	33	2168462	5876572
	98.9937	37	463890	2.32118e+06					98.9937	33	2158651	5839473
	99.077	37	469656	2.30437e+06					99.077	33	2149048	5802044
	99.1603	37	475610	2.28814e+06					99.1603	33	2139666	5763736
	99.2437	37	481721	2.27246e+06					99.2437	33	2130508	5724003
	99.327	37	487973	2.25738e+06					99.327	33	2121384	5682235
	99.4103	37	494404	2.24285e+06					99.4103	33	2112176	5637594
	99.4936	37	500968	2.22891e+06					99.4936	33	2102632	5589930
	99.577	37	507693	2.21552e+06					99.577	33	2092580	5540330
	99.6603	37	514548	2.20268e+06					99.6603	33	2082167	5489451
	99.7436	37	521505	2.19038e+06					99.7436	33	2071506	5437622
	99.8269	37	528603	2.17862e+06					99.8269	33	2060526	5384995
	99.9103	37	535800	2.16737e+06					99.9103	33	2049211	5331567
	99.9936	37	543112	2.15662e+06					99.9936	33	2037608	5277428
	100.077	37	550545	2.14635e+06					100.077	33	2025738	5222644
	100.16	37	558057	2.13657e+06					100.16	33	2013658	5167298
	100.244	37	565684	2.12724e+06					100.244	33	2001386	5111542
	100.327	37	573384	2.11845e+06					100.327	33	1988970	5055383
	100.41	37	581171	2.11019e+06					100.41	33	1976484	4998851
	100.494	37	589047	2.10236e+06					100.494	33	1963896	4942058
	100.577	37	596991	2.09508e+06					100.577	33	1951214	4884863
	100.66	37	605005	2.08833e+06					100.66	33	1938515	4827591
	100.744	37	613074	2.08207e+06					100.744	33	1925775	4770155
	100.827	37	621217	2.07626e+06					100.827	33	1913045	4712550
	100.91	37	629411	2.07089e+06					100.91	33	1900309	4654825
	100.993	37	637638	2.06604e+06					100.993	33	1887639	4596984
	101.077	37	645926	2.06164e+06					101.077	33	1875024	4539193
	101.16	37	654234	2.05777e+06					101.16	33	1862510	4481343
	101.243	37	662565	2.05435e+06					101.243	33	1850085	4423477
	101.327	37	670950	2.05138e+06					101.327	33	1837740	4365487
	101.41	37	679335	2.04887e+06					101.41	33	1825530	4307418
	101.493	37	687742	2.04689e+06					101.493	33	1813476	4249360
	101.577	37	696158	2.04543e+06					101.577	33	1801548	4191361
	101.66	37	704592	2.04443e+06					101.66	33	1789806	4133417
	101.743	37	713014	2.04388e+06					101.743	33	1778302	4075437
	101.827	37	721427	2.04378e+06					101.827	33	1766969	4017526
	101.91	37	729817	2.04417e+06					101.91	33	1755870	3959650
	101.993	37	738191	2.04502e+06					101.993	33	1745049	3901941
	102.077	37	746553	2.04631e+06					102.077	33	1734495	3844436
	102.16	37	754899	2.04799e+06					102.16	33	1724196	3787171
	102.243	37	763209	2.0502e+06					102.243	33	1714226	3730035
	102.327	37	771454	2.05287e+06					102.327	33	1704559	3673101
	102.41	37	779657	2056040					102.41	33	1695273	3616426
	102.493	37	787822	2.05961e+06					102.493	33	1686298	3559992
	102.577	37	795905	2.06362e+06					102.577	33	1677676	3503720
	102.66	37	803958	2.06815e+06					102.66	33	1669402	3447623
	102.743	37	811928	2.07312e+06					102.743	33	1661519	3391782
	102.827	37	819789	2.07856e+06					102.827	33	1654036	3336256
	102.91	37	827591	2.08452e+06					102.91	33	1646940	3281073
	102.993	37	835311	2.09083e+06					102.993	33	1640233	3226195
	103.077	37	842920	2.09758e+06					103.077	33	1633942	3171669
	103.16	37	850442	2.10481e+06					103.16	33	1628084	3117555
	103.243	37	857830	2.1125e+06					103.243	33	1622621	3063792
	103.327	37	865123	2.12066e+06					103.327	33	1617610	3010283
	103.41	37	872392	2.12937e+06					103.41	33	1613020	2957125
	103.493	37	879480	2.13838e+06					103.493	33	1608854	2904317
	103.577	37	886402	2.14777e+06					103.577	33	1605095	2851918
	103.66	37	893187	2.15759e+06					103.66	33	1601798	2800258
	103.743	37	899847	2.1679e+06					103.743	33	1598993	2749939
	103.827	37	906623	2.17886e+06					103.827	33	1596778	2701562
	103.91	37	913490	2.19081e+06					103.91	33	1595301	2655785
	103.993	37	920384	2.20386e+06					103.993	37	1594848	2613390
	104.077	37	927173	2.21804e+06					104.077	37	1595613	2574551
	104.16	37	933856	2.23294e+06					104.16	37	1597354	2538189
	104.243	37	940354	2.24833e+06					104.243	37	1600017	2503591
	104.327	37	946625	2.26428e+06					104.327	37	1603657	2470609
	104.41	37	952719	2.28075e+06					104.41	37	1608253	2439024
	104.493	37	958803	2.29778e+06					104.493	37	1613776	2408949
	104.577	37	964954	2.31538e+06					104.577	37	1620211	2380241
	104.66	37	971204	2.33357e+06					104.66	37	1627477	2352777
	104.743	37	977531	2.35236e+06					104.743	37	1635523	2326427
	104.827	37	983916	2.37177e+06					104.827	37	1644310	2301076
	104.91	37	990345	2.39177e+06					104.91	37	1653787	2276863
	104.993	37	996818	2.41235e+06					104.993	37	1663915	2253680
	105.077	37	1003314	2.43346e+06					105.077	37	1674734	2231500
	105.16	37	1009785	2.45509e+06					105.16	37	1686140	2210279
	105.243	37	1016237	2.47719e+06					105.243	37	1698144	2189929
	105.327	37	1022657	2.49978e+06					105.327	37	1710690	2170553
	105.41	37	1029044	2.52285e+06					105.41	37	1723787	2152107
	105.493	37	1035425	2.54632e+06					105.493	37	1737365	2134562
	105.577	37	1041733	2.57022e+06					105.577	37	1751402	2117828
	105.66	37	1047988	2.59451e+06					105.66	37	1765880	2101879
	105.743	37	1054200	2.61922e+06					105.743	37	1780794	2086771
	105.827	37	1060374	2.64435e+06					105.827	37	1796096	2072548
	105.91	37	1066535	2.66986e+06					105.91	37	1811762	2059279
	105.993	37	1072649	2.69573e+06					105.993	37	1827740	2046831
	106.076	37	1078730	2.72201e+06					106.076	37	1844044	2035177
	106.16	37	1084777	2.74874e+06					106.16	37	1860602	2024374
	106.243	37	1090784	2.77587e+06					106.243	37	1877385	2014357
	106.326	37	1096768	2.80334e+06					106.326	37	1894450	2005186
	106.41	37	1102732	2.83115e+06					106.41	37	1911696	1996887
	106.493	37	1108664	2.85933e+06					106.493	37	1929091	1989470
	106.576	37	1114516	2.88788e+06					106.576	37	1946607	1982754
	106.66	37	1120377	2.91679e+06					106.66	37	1964248	1976743
	106.743	37	1126150	2.94602e+06					106.743	37	1981964	1971393
	106.826	37	1131894	2.97549e+06					106.826	37	1999780	1966708
	106.91	37	1137583	3.0053e+06					106.91	37	2017599	1962772
	106.993	37	1143217	3.03529e+06					106.993	37	2035413	1959528
	107.076	37	1148791	3.06558e+06					107.076	37	2053223	1957012
	107.16	37	1154299	3096190					107.16	37	2071011	1955177
	107.243	37	1159717	3.127e+06					107.243	37	2088748	1954147
	107.326	37	1165107	3.15805e+06					107.326	37	2106464	1953680
	107.41	37	1170420	3.18921e+06					107.41	37	2124069	1953926
	107.493	37	1175578	3.22042e+06					107.493	37	2141531	1954866
	107.576	37	1180703	3.25188e+06					107.576	37	2158887	1956391
	107.66	37	1185785	3.28352e+06					107.66	37	2176073	1958584
	107.743	37	1190807	3.31527e+06					107.743	37	2193127	1961321
	107.826	37	1195746	3.34706e+06					107.826	37	2209984	1964772
	107.91	37	1200328	3.37866e+06					107.91	37	2226629	1968858
	107.993	33	1204605	3.40977e+06					107.993	37	2243116	1973577
	108.076	33	1208626	3.44019e+06					108.076	37	2259373	1978935
	108.16	33	1212479	3.46996e+06					108.16	37	2275416	1984986
	108.243	33	1216212	3.49937e+06					108.243	37	2291213	1991651
	108.326	33	1219909	3.5287e+06					108.326	37	2306752	1998929
	108.41	33	1223553	3.55784e+06					108.41	37	2322061	2006828
	108.493	33	1227123	3.58674e+06					108.493	37	2337112	2015287
	108.576	33	1230464	3.61536e+06					108.576	37	2351868	2024218
	108.66	33	1233486	3.64373e+06					108.66	37	2366368	2033814
	108.743	33	1236144	3.67172e+06					108.743	37	2380603	2043958
	108.826	33	1238446	3.6993e+06					108.826	37	2394558	2054738
	108.91	33	1240425	3.72651e+06					108.91	37	2408220	2066077
	108.993	33	1242090	3.75338e+06					108.993	37	2421570	2077837
	109.076	33	1243431	3.77988e+06					109.076	37	2434605	2090109
	109.16	33	1244478	3.80601e+06					109.16	37	2447379	2102920
	109.243	33	1245259	3.83171e+06					109.243	37	2459845	2116237
	109.326	33	1245792	3.85699e+06					109.326	37	2472045	2130085
	109.41	33	1246072	3.88186e+06					109.41	37	2483903	2144675
	109.493	33	1246118	3.90637e+06					109.493	37	2495521	2159715
	109.576	33	1245877	3.93058e+06					109.576	37	2506773	2175273
	109.66	33	1245446	3.95431e+06					109.66	37	2517704	2191426
	109.743	33	1244792	3.97762e+06					109.743	37	2528275	2208200
	109.826	33	1243865	4.00054e+06					109.826	37	2538529	2225424
	109.91	33	1242681	4.02303e+06					109.91	37	2548468	2242986
	109.993	33	1241250	4.04504e+06					109.993	37	2558070	2260972
	110.076	33	1239577	4.0666e+06					110.076	37	2567360	2279356
	110.16	33	1237687	4.0877e+06					110.16	37	2576302	2298170
	110.243	33	1235554	4.1083e+06					110.243	37	2584807	2317426
	110.326	33	1233160	4.12831e+06					110.326	37	2592965	2337003
	110.41	33	1230513	4.14783e+06					110.41	37	2600773	2356949
	110.493	33	1227623	4.16687e+06					110.493	37	2608243	2377142
	110.576	33	1224512	4.18531e+06					110.576	37	2615321	2397851
	110.66	33	1221183	4.20314e+06					110.66	37	2622053	2418875
	110.743	33	1217613	4.22048e+06					110.743	37	2628443	2440162
	110.826	33	1213843	4.23723e+06					110.826	37	2634467	2461834
	110.91	33	1209849	4.25349e+06					110.91	37	2640118	2483858
	110.993	33	1205675	4.26909e+06					110.993	37	2645385	2506172
	111.076	33	1201278	4.28414e+06					111.076	37	2650247	2528654
	111.16	33	1196701	4.29863e+06					111.16	37	2654725	2551330
	111.243	33	1191979	4.31249e+06					111.243	37	2658807	2574313
	111.326	33	1187082	4.32579e+06					111.326	37	2662469	2597587
	111.409	33	1181983	4.33852e+06					111.409	37	2665769	2621149
	111.493	33	1176720	4.35071e+06					111.493	37	2668679	2644905
	111.576	33	1171304	4.36237e+06					111.576	37	2671205	2668778
	111.659	33	1165753	4.37346e+06					111.659	37	2673331	2692894
	111.743	33	1160052	4.38395e+06					111.743	37	2675082	2717230
	111.826	33	1154211	4.39395e+06					111.826	37	2676407	2741565
	111.909	33	1148254	4.40337e+06					111.909	37	2677319	2766093
	111.993	33	1142190	4.41224e+06					111.993	37	2677893	2791674
	112.076	33	1135992	4.42063e+06					112.076	37	2678329	2820216
	112.159	33	1129680	4.42848e+06					112.159	37	2679391	2852380
	112.243	33	1123286	4.4358e+06					112.243	37	2681005	2888280
	112.326	33	1116796	4.44262e+06					112.326	37	2683077	2927343
	112.409	33	1110203	4.44888e+06					112.409	37	2685467	2968903
	112.493	33	1103473	4.45442e+06					112.493	37	2687909	3012497
	112.576	33	1096695	4.45963e+06					112.576	37	2690362	3057144
	112.659	33	1089820	4.46441e+06					112.659	37	2692468	3102549
	112.743	33	1082860	4.46867e+06					112.743	37	2694403	3148673
	112.826	33	1075844	4.47263e+06					112.826	37	2696424	3195543
	112.909	33	1068784	4.47635e+06					112.909	37	2698640	3243028
	112.993	33	1061630	4.47988e+06					112.993	37	2701069	3291056
	113.076	33	1054430	4.48331e+06					113.076	37	2703658	3339572
	113.159	33	1047197	4.48664e+06					113.159	37	2706437	3388616
	113.243	33	1039897	4.48986e+06					113.243	37	2709340	3437973
	113.326	33	1032559	4.49307e+06					113.326	37	2712370	3487737
	113.409	33	1025187	4.4962e+06					113.409	37	2715479	3537824
	113.493	33	1017806	4.49925e+06					113.493	37	2718662	3588122
	113.576	33	1010366	4.50225e+06					113.576	37	2721876	3638778
	113.659	33	1002928	4.50517e+06					113.659	37	2725064	3689570
	113.743	33	995425	4.50811e+06					113.743	37	2728272	3740540
	113.826	33	987925	4.51103e+06					113.826	37	2731427	3791690
	113.909	33	980430	4.51386e+06					113.909	37	2734656	3842998
	113.993	33	972930	4.51662e+06					113.993	37	2737792	3894277
	114.076	33	965414	4.51934e+06					114.076	37	2740961	3945668
	114.159	33	957915	4.52194e+06					114.159	37	2744150	3997112
	114.243	33	950408	4.52441e+06					114.243	37	2747383	4048475
	114.326	33	942900	4.52674e+06					114.326	37	2750632	4099822
	114.409	33	935426	4.52899e+06					114.409	37	2753890	4151288
	114.493	33	927942	4.531e+06					114.493	37	2757188	4202807
	114.576	33	920495	4.53282e+06					114.576	37	2760540	4254380
	114.659	33	913040	4.53457e+06					114.659	37	2763954	4305952
	114.743	33	905629	4.53614e+06					114.743	37	2767513	4357663
	114.826	33	898235	4.53747e+06					114.826	37	2771150	4409372
	114.909	33	890857	4538580					114.909	37	2774907	4461092
	114.993	33	883513	4.53947e+06					114.993	37	2778675	4512747
	115.076	33	876192	4.54021e+06					115.076	37	2782498	4564418
	115.159	33	868918	4540720					115.159	37	2786369	4615984
	115.243	33	861687	4.54099e+06					115.243	37	2790287	4667606
	115.326	33	854480	4541040					115.326	37	2794247	4719186
	115.409	33	847318	4.54082e+06					115.409	37	2798266	4770604
	115.493	33	840211	4.54034e+06					115.493	37	2802316	4821894
	115.576	33	833140	4.53958e+06					115.576	37	2806461	4872977
	115.659	33	826130	4538580					115.659	37	2810651	4924107
	115.743	33	819142	4.53733e+06					115.743	37	2814891	4975196
	115.826	33	812236	4.53587e+06					115.826	37	2819210	5026045
	115.909	33	805350	4.53449e+06					115.909	37	2823524	5076807
	115.993	33	798482	4.53305e+06					115.993	37	2827896	5127394
	116.076	33	791635	4.5312e+06					116.076	37	2832291	5177672
	116.159	33	784745	4.52844e+06					116.159	37	2836743	5227735
	116.243	33	777744	4.5245e+06					116.243	37	2841208	5277412
	116.326	33	770519	4.51889e+06					116.326	37	2845685	5326912
	116.409	33	763062	4.51156e+06					116.409	37	2850242	5376266
	116.493	33	755431	4.50298e+06					116.493	37	2854804	5425367
	116.576	33	747685	4.49356e+06					116.576	37	2859162	5473158
	116.659	33	739743	4.48299e+06					116.659	37	2862482	5517738
	116.743	33	731625	4.47136e+06					116.743	37	2864931	5558449
	116.826	33	723386	4.45868e+06					116.826	37	2866591	5595173
	116.909	33	715023	4444790					116.909	37	2867572	5628456
	116.993	33	706553	4.42964e+06					116.993	33	2868111	5658844
	117.076	33	698035	4413190					117.076	33	2868302	5686892
	117.159	33	689437	4.39533e+06					117.159	33	2868515	5713563
	117.243	33	680782	4.37612e+06					117.243	33	2868550	5739165
	117.326	33	672086	4.35561e+06					117.326	33	2868184	5763591
	117.409	33	663355	4.33374e+06					117.409	33	2867280	5786973
	117.493	33	654606	4.31061e+06					117.493	33	2865819	5809388
	117.576	33	645829	4.28622e+06					117.576	33	2863864	5830891
	117.659	33	637046	4.26062e+06					117.659	33	2861422	5851420
	117.743	33	628262	4.23379e+06					117.743	33	2858518	5871031
	117.826	33	619508	4.2058e+06					117.826	33	2855144	5889748
	117.909	33	610742	4.17665e+06					117.909	33	2851401	5907573
	117.992	33	602004	4.14646e+06					117.992	33	2847290	5924549
	118.076	33	593310	4.11525e+06					118.076	33	2842854	5940622
	118.159	33	584654	4.08307e+06					118.159	33	2838104	5955864
	118.242	33	576039	4050000					118.242	33	2833056	5970277
	118.326	33	567447	4.01599e+06					118.326	33	2827753	5983925
	118.409	33	558910	3.98114e+06					118.409	33	2822116	5996772
	118.492	33	550440	3.94545e+06					118.492	33	2816232	6008815
	118.576	33	542039	3.90907e+06					118.576	33	2810067	6020079
	118.659	33	533699	3.87197e+06					118.659	33	2803628	6030572
	118.742	33	525446	3.83411e+06					118.742	33	2796902	6040168
	118.826	33	517285	3.79568e+06					118.826	33	2789891	6049007
	118.909	33	509199	3.75663e+06					118.909	33	2782613	6057069
	118.992	33	501218	3.71711e+06					118.992	33	2775040	6064288
	119.076	33	493330	3.67707e+06					119.076	33	2767195	6070764
	119.159	33	485557	3.63654e+06					119.159	33	2759059	6076470
	119.242	33	477887	3.59553e+06					119.242	33	2750671	6081401
	119.326	33	470330	3.55413e+06					119.326	33	2741980	6085476
	119.409	33	462873	3.51238e+06					119.409	33	2733006	6088728
	119.492	33	455548	3.4703e+06					119.492	33	2723834	6091254
	119.576	33	448344	3.42789e+06					119.576	33	2714396	6093096
	119.659	33	441291	3.38525e+06					119.659	33	2704751	6094155
	119.742	33	434361	3.34232e+06					119.742	33	2694871	6094374
	119.826	33	427584	3.29917e+06					119.826	33	2684807	6093764
	119.909	33	420921	3.25574e+06					119.909	33	2674495	6092383
	119.992	37	414418	3.21179e+06					119.992	33	2664029	6090225
	120.076	37	408102	3.16751e+06					120.076	33	2653365	6087299
	120.159	37	401987	3.12326e+06					120.159	33	2642529	6083661
	120.242	37	396119	3.07946e+06					120.242	33	2631560	6079217
	120.326	37	390582	3.03648e+06					120.326	33	2620427	6074045
	120.409	37	385492	2.99486e+06					120.409	33	2609146	6068209
	120.492	37	380846	2.95461e+06					120.492	33	2597766	6061649
	120.576	37	376590	2.91533e+06					120.576	33	2586272	6054452
	120.659	37	372741	2.87683e+06					120.659	33	2574666	6046660
	120.742	37	369283	2.83908e+06					120.742	33	2562926	6038271
	120.826	37	366245	2.80204e+06					120.826	33	2551111	6029266
	120.909	37	363574	2.76577e+06					120.909	33	2539195	6019555
	120.992	37	361255	2.73038e+06					120.992	33	2527227	6009193
	121.076	37	359272	2.69579e+06					121.076	33	2515151	5998297
	121.159	37	357622	2.66205e+06					121.159	33	2503066	5986845
	121.242	37	356303	2.62916e+06					121.242	33	2490848	5974827
	121.326	37	355260	2.5971e+06					121.326	33	2478592	5962371
	121.409	37	354548	2.56581e+06					121.409	33	2466320	5949319
	121.492	37	354128	2.53535e+06					121.492	33	2453987	5935793
	121.576	37	353972	2.50566e+06					121.576	33	2441614	5921700
	121.659	37	354116	2.47675e+06					121.659	33	2429217	5907150
	121.742	37	354521	2.44861e+06					121.742	33	2416812	5892113
	121.826	37	355194	2.42123e+06					121.826	33	2404394	5876506
	121.909	37	356122	2.39461e+06					121.909	33	2391994	5860432
	121.992	37	357310	2.36867e+06					121.992	33	2379577	5843812
	122.076	37	358756	2.34346e+06					122.076	33	2367159	5826646
	122.159	37	360434	2.31891e+06					122.159	33	2354719	5808954
	122.242	37	362361	2.29504e+06					122.242	33	2342285	5790906
	122.326	37	364517	2.27179e+06					122.326	33	2329909	5772473
	122.409	37	366909	2.24925e+06					122.409	33	2317573	5753650
	122.492	37	369520	2.22735e+06					122.492	33	2305268	5734460
	122.576	37	372341	2.20613e+06					122.576	33	2293024	5714880
	122.659	37	375381	2.1855e+06					122.659	33	2280832	5694899
	122.742	37	378624	2.16544e+06					122.742	33	2268672	5674593
	122.826	37	382060	2.14601e+06					122.826	33	2256585	5653994
	122.909	37	385676	2.12716e+06					122.909	33	2244554	5632958
	122.992	37	389511	2.10886e+06					122.992	33	2232592	5611616
	123.076	37	393523	2.09112e+06					123.076	33	2220745	5590029
	123.159	37	397722	2.07393e+06					123.159	33	2208953	5568203
	123.242	37	402070	2.05728e+06					123.242	33	2197277	5546040
	123.325	37	406591	2.0412e+06					123.325	33	2185687	5523753
	123.409	37	411287	2.02564e+06					123.409	33	2174185	5501265
	123.492	37	416142	2.01057e+06					123.492	33	2162785	5478602
	123.575	37	421136	1.99603e+06					123.575	33	2151465	5455777
	123.659	37	426293	1.98202e+06					123.659	33	2140264	5432700
	123.742	37	431582	1968480					123.742	33	2129141	5409412
	123.825	37	437023	1.95544e+06					123.825	33	2118168	5385906
	123.909	37	442585	1.94289e+06					123.909	33	2107306	5362286
	123.992	37	448306	1.93086e+06					123.992	33	2096543	5338627
	124.075	37	454149	1.91929e+06					124.075	33	2085944	5314843
	124.159	37	460104	1908200					124.159	33	2075470	5290825
	124.242	37	466185	1.8976e+06					124.242	33	2065120	5266672
	124.325	37	472359	1.88747e+06					124.325	33	2054888	5242461
	124.409	37	478648	1.87783e+06					124.409	33	2044835	5218197
	124.492	37	485036	1.86865e+06					124.492	33	2034926	5193895
	124.575	37	491529	1.85998e+06					124.575	33	2025178	5169500
	124.659	37	498107	1.85174e+06					124.659	33	2015600	5145092
	124.742	37	504767	1.84397e+06					124.742	33	2006143	5120617
	124.825	37	511502	1.83668e+06					124.825	33	1996853	5096077
	124.909	37	518336	1.8299e+06					124.909	33	1987724	5071521
	124.992	37	525233	1.82361e+06					124.992	33	1978758	5046816
	125.075	37	532185	1.81775e+06					125.075	33	1969929	5021627
	125.159	37	539222	1.81237e+06					125.159	33	1961165	4995292
	125.242	37	546312	1.80743e+06					125.242	33	1952431	4967155
	125.325	37	553437	1.80295e+06					125.325	33	1943609	4936398
	125.409	37	560624	1.79893e+06					125.409	33	1934566	4902316
	125.492	37	567846	1.79544e+06					125.492	33	1924986	4864713
	125.575	37	575102	1.79241e+06					125.575	33	1914749	4825039
	125.659	37	582393	1.78988e+06					125.659	33	1904058	4784354
	125.742	37	589690	1.78783e+06					125.742	33	1893008	4742957
	125.825	37	597017	1.7862e+06					125.825	33	1881563	4700766
	125.909	37	604348	1.78505e+06					125.909	33	1869741	4657844
	125.992	37	611683	1.78432e+06					125.992	33	1857573	4614279
	126.075	37	619045	1.78409e+06					126.075	33	1845164	4570154
	126.159	37	626370	1.78429e+06					126.159	33	1832492	4525604
	126.242	37	633697	1.78491e+06					126.242	33	1819643	4480512
	126.325	37	640989	1.78601e+06					126.325	33	1806591	4435050
	126.409	37	648289	1.78757e+06					126.409	33	1793387	4389160
	126.492	37	655550	1.78959e+06					126.492	33	1780085	4342859
	126.575	37	662797	1.79211e+06					126.575	33	1766693	4296335
	126.659	37	669982	1.79506e+06					126.659	33	1753247	4249619
	126.742	37	677146	1.79847e+06					126.742	33	1739760	4202596
	126.825	37	684257	1.80232e+06					126.825	33	1726241	4155324
	126.909	37	691332	1.80661e+06					126.909	33	1712663	4107879
	126.992	37	698338	1.81133e+06					126.992	33	1699074	4060287
	127.075	37	705276	1.81651e+06					127.075	33	1685439	4012493
	127.159	37	712151	1.82211e+06					127.159	33	1671791	3964447
	127.242	37	718920	1.82814e+06					127.242	33	1658212	3916388
	127.325	37	725659	1.8346e+06					127.325	33	1644651	3868142
	127.409	37	732293	1.84146e+06					127.409	33	1631158	3819812
	127.492	37	738839	1.84874e+06					127.492	33	1617737	3771325
	127.575	37	745291	1.85643e+06					127.575	33	1604372	3722794
	127.659	37	751639	1.8645e+06					127.659	33	1591131	3674051
	127.742	37	757877	1.87297e+06					127.742	33	1577978	3625018
	127.825	37	764015	1.88185e+06					127.825	33	1564930	3576061
	127.909	37	770078	1.89115e+06					127.909	33	1552030	3526944
	127.992	37	776296	1.90102e+06					127.992	33	1539292	3477683
	128.075	37	782668	1.91152e+06					128.075	33	1526752	3428449
	128.159	37	789113	1.92264e+06					128.159	33	1514381	3379190
	128.242	37	795535	1.93431e+06					128.242	33	1502207	3329994
	128.325	37	801916	1.94634e+06					128.325	33	1490198	3280833
	128.408	37	808197	1.95872e+06					128.408	33	1478422	3231669
	128.492	37	814335	1.97152e+06					128.492	33	1466839	3182455
	128.575	37	820335	1.98482e+06					128.575	33	1455503	3133075
	128.658	37	826311	1.99861e+06					128.658	33	1444405	3083708
	128.742	37	832352	2.01295e+06					128.742	33	1433605	3034327
	128.825	37	838447	2.02779e+06					128.825	33	1422993	2985118
	128.908	37	844615	2.04309e+06					128.908	33	1412666	2935963
	128.992	37	850798	2.05884e+06					128.992	33	1402606	2886914
	129.075	37	857009	2.075e+06					129.075	33	1392823	2837939
	129.158	37	863228	2.09153e+06					129.158	33	1383343	2789167
	129.242	37	869440	2.10847e+06					129.242	33	1374157	2740554
	129.325	37	875636	2.12578e+06					129.325	33	1365257	2692006
	129.408	37	881795	2.1435e+06					129.408	33	1356682	2643463
	129.492	37	887942	2.16157e+06					129.492	33	1348419	2595114
	129.575	37	894043	2.17995e+06					129.575	33	1340465	2547004
	129.658	37	900105	2.19865e+06					129.658	33	1332914	2499578
	129.742	37	906128	2.21767e+06					129.742	33	1325829	2453420
	129.825	37	912099	2.23706e+06					129.825	33	1319301	2409273
	129.908	37	918019	2.25676e+06					129.908	33	1313468	2368000
	129.992	37	923903	2.27677e+06					129.992	37	1308665	2330291
	130.075	37	929744	2.29713e+06					130.075	37	1304969	2296409
	130.158	37	935515	2.31778e+06					130.158	37	1302185	2264953
	130.242	37	941266	2.33876e+06					130.242	37	1300296	2234789
	130.325	37	946999	2.36009e+06					130.325	37	1299259	2205631
	130.408	37	952703	2.38164e+06					130.408	37	1299094	2177568
	130.492	37	958334	2.40351e+06					130.492	37	1299738	2150444
	130.575	37	963941	2.42565e+06					130.575	37	1301139	2124307
	130.658	37	969550	2.44815e+06					130.658	37	1303273	2099057
	130.742	37	975163	2.47103e+06					130.742	37	1306051	2074594
	130.825	37	980662	2.49402e+06					130.825	37	1309479	2051031
	130.908	37	986115	2.5172e+06					130.908	37	1313514	2028210
	130.992	37	991489	2.5406e+06					130.992	37	1318142	2006310
	131.075	37	996835	2.56422e+06					131.075	37	1323355	1985190
	131.158	37	1002135	2.58802e+06					131.158	37	1329100	1964731
	131.242	37	1007368	2.612e+06					131.242	37	1335332	1944871
	131.325	37	1012583	2.63615e+06					131.325	37	1342033	1925725
	131.408	37	1017723	2.66042e+06					131.408	37	1349171	1907139
	131.492	37	1022811	2.68485e+06					131.492	37	1356780	1889107
	131.575	37	1027820	2.70937e+06					131.575	37	1364909	1871584
	131.658	37	1032781	2.73402e+06					131.658	37	1373519	1854768
	131.742	37	1037710	2.75883e+06					131.742	37	1382485	1838646
	131.825	37	1042560	2.7837e+06					131.825	37	1391833	1823060
	131.908	37	1047323	2.80856e+06					131.908	37	1401558	1808132
	131.992	33	1051972	2.8335e+06					131.992	37	1411605	1793829
	132.075	33	1056334	2.85826e+06					132.075	37	1421954	1780189
	132.158	33	1060306	2.88284e+06					132.158	37	1432654	1767103
	132.242	33	1064037	2.90715e+06					132.242	37	1443623	1754750
	132.325	33	1067599	2.93128e+06					132.325	37	1454859	1743133
	132.408	33	1070969	2.95534e+06					132.408	37	1466326	1732115
	132.492	33	1074254	2.97941e+06					132.492	37	1478045	1721826
	132.575	33	1077479	3.00332e+06					132.575	37	1489897	1712234
	132.658	33	1080606	3.02704e+06					132.658	37	1501939	1703121
	132.742	33	1083542	3.05045e+06					132.742	37	1514155	1694459
	132.825	33	1086215	3.07366e+06					132.825	37	1526559	1686407
	132.908	33	1088611	3.09654e+06					132.908	37	1539068	1678787
	132.992	33	1090729	3.11913e+06					132.992	37	1551706	1671711
	133.075	33	1092587	3.14148e+06					133.075	37	1564466	1665154
	133.158	33	1094203	3.16354e+06					133.158	37	1577284	1659120
	133.242	33	1095596	3.18536e+06					133.242	37	1590132	1653584
	133.325	33	1096772	3.20692e+06					133.325	37	1603095	1648764
	133.408	33	1097702	3.2282e+06					133.408	37	1616057	1644439
	133.492	33	1098462	3.24915e+06					133.492	37	1629035	1640619
	133.575	33	1099012	3.26981e+06					133.575	37	1641984	1637276
	133.658	33	1099364	3.29017e+06					133.658	37	1654916	1634433
	133.741	33	1099513	3.31023e+06					133.741	37	1667853	1631957
	133.825	33	1099488	3.32997e+06					133.825	37	1680744	1629856
	133.908	33	1099290	3.3494e+06					133.908	37	1693598	1628233
	133.991	33	1098922	3.36848e+06					133.991	37	1706340	1627220
	134.075	33	1098341	3.38719e+06					134.075	37	1718994	1626661
	134.158	33	1097604	3.40553e+06					134.158	37	1731605	1626492
	134.241	33	1096675	3.42346e+06					134.241	37	1744124	1626643
	134.325	33	1095542	3.441e+06					134.325	37	1756542	1627307
	134.408	33	1094205	3.45812e+06					134.408	37	1768834	1628342
	134.491	33	1092675	3.47485e+06					134.491	37	1780975	1629805
	134.575	33	1090956	3.49112e+06					134.575	37	1793028	1631700
	134.658	33	1089062	3.50691e+06					134.658	37	1804990	1633939
	134.741	33	1086935	3.52219e+06					134.741	37	1816817	1636507
	134.825	33	1084595	3.53689e+06					134.825	37	1828474	1639464
	134.908	33	1082133	3.55127e+06					134.908	37	1839902	1642834
	134.991	33	1079502	3.56527e+06					134.991	37	1851226	1646620
	135.075	33	1076727	3.57882e+06					135.075	37	1862372	1650784
	135.158	33	1073781	3.59192e+06					135.158	37	1873353	1655383
	135.241	33	1070662	3.60455e+06					135.241	37	1884136	1660382
	135.325	33	1067407	3.61673e+06					135.325	37	1894778	1665792
	135.408	33	1064015	3.62853e+06					135.408	37	1905263	1671541
	135.491	33	1060479	3.63988e+06					135.491	37	1915518	1677610
	135.575	33	1056793	3.65076e+06					135.575	37	1925504	1683996
	135.658	33	1052998	3.66119e+06					135.658	37	1935275	1690770
	135.741	33	1049047	3.67122e+06					135.741	37	1944868	1697859
	135.825	33	1044978	3.68074e+06					135.825	37	1954266	1705400
	135.908	33	1040789	3.68982e+06					135.908	37	1963457	1713275
	135.991	33	1036495	3.69854e+06					135.991	37	1972422	1721645
	136.075	33	1032101	3.7068e+06					136.075	37	1981081	1730434
	136.158	33	1027562	3.71463e+06					136.158	37	1989484	1739586
	136.241	33	1022963	3.72201e+06					136.241	37	1997600	1748971
	136.325	33	1018238	3.72899e+06					136.325	37	2005509	1758736
	136.408	33	1013411	3.73557e+06					136.408	37	2013082	1768883
	136.491	33	1008515	3.74177e+06					136.491	37	2020478	1779266
	136.575	33	1003521	3.74748e+06					136.575	37	2027574	1789831
	136.658	33	998438	3.75289e+06					136.658	37	2034393	1800821
	136.741	33	993298	3.75783e+06					136.741	37	2040956	1812125
	136.825	33	988083	3.76241e+06					136.825	37	2047261	1823646
	136.908	33	982760	3.76655e+06					136.908	37	2053297	1835469
	136.991	33	977384	3.77035e+06					136.991	37	2059025	1847572
	137.075	33	971955	3.77376e+06					137.075	37	2064450	1859861
	137.158	33	966464	3.77678e+06					137.158	37	2069571	1872181
	137.241	33	960909	3.77943e+06					137.241	37	2074393	1884653
	137.325	33	955294	3.78173e+06					137.325	37	2078932	1897392
	137.408	33	949618	3.78369e+06					137.408	37	2083195	1910295
	137.491	33	943917	3.78527e+06					137.491	37	2087159	1923420
	137.575	33	938158	3.78652e+06					137.575	37	2090781	1936938
	137.658	33	932358	3.78742e+06					137.658	37	2094134	1950672
	137.741	33	926523	3.78795e+06					137.741	37	2097171	1964732
	137.825	33	920680	3.78818e+06					137.825	37	2099888	1979063
	137.908	33	914767	3.78808e+06					137.908	37	2102325	1993410
	137.991	33	908841	3.78763e+06					137.991	37	2104411	2008494
	138.075	33	902869	3.78687e+06					138.075	37	2106521	2026135
	138.158	33	896909	3.78575e+06					138.158	37	2109334	2046845
	138.241	33	890904	3.78427e+06					138.241	37	2112994	2070743
	138.325	33	884876	3.78253e+06					138.325	37	2117390	2097667
	138.408	33	878840	3.78044e+06					138.408	37	2122311	2127219
	138.491	33	872792	3778020					138.491	37	2127679	2158762
	138.575	33	866748	3.7753e+06					138.575	37	2133289	2191414
	138.658	33	860706	3.7723e+06					138.658	37	2138730	2224723
	138.741	33	854647	3.76906e+06					138.741	37	2144054	2258781
	138.824	33	848605	3.76548e+06					138.824	37	2149366	2293579
	138.908	33	842566	3.76164e+06					138.908	37	2154885	2328914
	138.991	33	836514	3.75748e+06					138.991	37	2160547	2364769
	139.074	33	830480	3.75303e+06					139.074	37	2166371	2401057
	139.158	33	824452	3.74834e+06					139.158	37	2172303	2437799
	139.241	33	818427	3.74335e+06					139.241	37	2178297	2474931
	139.324	33	812438	3.73809e+06					139.324	37	2184398	2512523
	139.408	33	806459	3.73256e+06					139.408	37	2190566	2550445
	139.491	33	800494	3.72671e+06					139.491	37	2196745	2588728
	139.574	33	794514	3.72061e+06					139.574	37	2202918	2627296
	139.658	33	788583	3.71426e+06					139.658	37	2209081	2666201
	139.741	33	782638	3.70764e+06					139.741	37	2215220	2705375
	139.824	33	776730	3.70066e+06					139.824	37	2221340	2744805
	139.908	33	770832	3.69353e+06					139.908	37	2227389	2784495
	139.991	33	764994	3.68625e+06					139.991	37	2233375	2824437
	140.074	33	759142	3.67905e+06					140.074	37	2239365	2864563
	140.158	33	753270	3.67179e+06					140.158	37	2245352	2904929
	140.241	33	747366	3.66428e+06					140.241	37	2251302	2945510
	140.324	33	741350	3.65621e+06					140.324	37	2257207	2986224
	140.408	33	735176	3.64717e+06					140.408	37	2263171	3027113
	140.491	33	728733	3.63693e+06					140.491	37	2269115	3068182
	140.574	33	722124	3.62564e+06					140.574	37	2275075	3109341
	140.658	33	715353	3.61368e+06					140.658	37	2280989	3150614
	140.741	33	708411	3.60113e+06					140.741	37	2287013	3192038
	140.824	33	701300	3.58806e+06					140.824	37	2293007	3233668
	140.908	33	694011	3.57441e+06					140.908	37	2299094	3275390
	140.991	33	686612	3.5602e+06					140.991	37	2305153	3317146
	141.074	33	679077	3.54532e+06					141.074	37	2311266	3359093
	141.158	33	671433	3.52979e+06					141.158	37	2317339	3401198
	141.241	33	663687	3.51362e+06					141.241	37	2323395	3443306
	141.324	33	655872	3.49683e+06					141.324	37	2329493	3485417
	141.408	33	647983	3.47943e+06					141.408	37	2335603	3527630
	141.491	33	640030	3.46143e+06					141.491	37	2341752	3569870
	141.574	33	632040	3.44284e+06					141.574	37	2347932	3612070
	141.658	33	623998	3.4237e+06					141.658	37	2354122	3654346
	141.741	33	615923	3.40402e+06					141.741	37	2360317	3696729
	141.824	33	607810	3.38382e+06					141.824	37	2366507	3739225
	141.908	33	599659	3.36309e+06					141.908	37	2372695	3781828
	141.991	33	591518	3.34189e+06					141.991	37	2378862	3824490
	142.074	33	583362	3.32019e+06					142.074	37	2385059	3867149
	142.158	33	575208	3.29802e+06					142.158	37	2391259	3909679
	142.241	33	567035	3.27545e+06					142.241	37	2397465	3952192
	142.324	33	558889	3.25246e+06					142.324	37	2403702	3994594
	142.408	33	550748	3.22906e+06					142.408	37	2409936	4036834
	142.491	33	542643	3.20528e+06					142.491	37	2416183	4079021
	142.574	33	534554	3181120					142.574	37	2422158	4120462
	142.657	33	526488	3.15661e+06					142.657	37	2427098	4159382
	142.741	33	518463	3.13172e+06					142.741	37	2430891	4195262
	142.824	33	510458	3.10653e+06					142.824	37	2433650	4227922
	142.907	33	502496	3.08103e+06					142.907	37	2435573	4257622
	142.991	33	494581	3.05518e+06					142.991	33	2436794	4284669
	143.074	33	486743	3.02907e+06					143.074	33	2437523	4309791
	143.157	33	478941	3.00273e+06					143.157	33	2438032	4333737
	143.241	33	471210	2.97612e+06					143.241	33	2438389	4356833
	143.324	33	463553	2.94925e+06					143.324	33	2438499	4379137
	143.407	33	455945	2.92222e+06					143.407	33	2438122	4400642
	143.491	33	448411	2.89497e+06					143.491	33	2437334	4421366
	143.574	33	440938	2.86749e+06					143.574	33	2436086	4441434
	143.657	33	433567	2.83986e+06					143.657	33	2434433	4460867
	143.741	33	426280	2812060					143.741	33	2432386	4479677
	143.824	33	419089	2.78416e+06					143.824	33	2430011	4497923
	143.907	33	411997	2.75616e+06					143.907	33	2427333	4515532
	143.991	37	405013	2.72795e+06					143.991	33	2424349	4532499
	144.074	37	398101	2.69953e+06					144.074	33	2421136	4548892
	144.157	37	391347	2.67066e+06					144.157	33	2417660	4564715
	144.241	37	384740	2.64147e+06					144.241	33	2413967	4580010
	144.324	37	378309	2.61225e+06					144.324	33	2410004	4594754
	144.407	37	372121	2.58332e+06					144.407	33	2405802	4608914
	144.491	37	366256	2.55502e+06					144.491	33	2401458	4622553
	144.574	37	360804	2.52764e+06					144.574	33	2396928	4635642
	144.657	37	355684	2.50105e+06					144.657	33	2392146	4648192
	144.741	37	350888	2.4749e+06					144.741	33	2387172	4660170
	144.824	37	346427	2.44908e+06					144.824	33	2381979	4671601
	144.907	37	342310	2.42351e+06					144.907	33	2376555	4682609
	144.991	37	338528	2.39833e+06					144.991	33	2370946	4692972
	145.074	37	335046	2.3735e+06					145.074	33	2365128	4702793
	145.157	37	331870	2.34912e+06					145.157	33	2359105	4711955
	145.241	37	328974	2.32525e+06					145.241	33	2352848	4720530
	145.324	37	326352	2.30179e+06					145.324	33	2346387	4728561
	145.407	37	323999	2.27882e+06					145.407	33	2339751	4735975
	145.491	37	321896	2.25631e+06					145.491	33	2332875	4742859
	145.574	37	320035	2.23421e+06					145.574	33	2325816	4749215
	145.657	37	318406	2.2126e+06					145.657	33	2318583	4754977
	145.741	37	317032	2.1914e+06					145.741	33	2311235	4760153
	145.824	37	315883	2.1706e+06					145.824	33	2303683	4764773
	145.907	37	314966	2.15027e+06					145.907	33	2295973	4768918
	145.991	37	314270	2.13035e+06					145.991	33	2288074	4772475
	146.074	37	313798	2.11082e+06					146.074	33	2280047	4775467
	146.157	37	313521	2.0917e+06					146.157	33	2271912	4777885
	146.241	37	313455	2.073e+06					146.241	33	2263638	4779737
	146.324	37	313599	2.0547e+06					146.324	33	2255261	4781097
	146.407	37	313944	2.03677e+06					146.407	33	2246741	4781936
	146.491	37	314496	2.01923e+06					146.491	33	2238162	4782209
	146.574	37	315224	2.00203e+06					146.574	33	2229444	4781825
	146.657	37	316153	1.98523e+06					146.657	33	2220605	4780983
	146.741	37	317255	1.96878e+06					146.741	33	2211703	4779624
	146.824	37	318530	1.95269e+06					146.824	33	2202672	4777808
	146.907	37	319995	1.93692e+06					146.907	33	2193550	4775536
	146.991	37	321634	1.92148e+06					146.991	33	2184411	4772851
	147.074	37	323429	1.90641e+06					147.074	33	2175142	4769719
	147.157	37	325381	1.89169e+06					147.157	33	2165856	4766142
	147.241	37	327523	1.87724e+06					147.241	33	2156487	4762270
	147.324	37	329805	1.86313e+06					147.324	33	2147075	4758008
	147.407	37	332235	1.84936e+06					147.407	33	2137581	4753396
	147.491	37	334814	1.83585e+06					147.491	33	2128046	4748354
	147.574	37	337533	1.82268e+06					147.574	33	2118453	4742891
	147.657	37	340410	1.80981e+06					147.657	33	2108876	4736994
	147.74	37	343423	1.79725e+06					147.74	33	2099238	4730691
	147.824	37	346558	1784960					147.824	33	2089550	4723998
	147.907	37	349836	1.77299e+06					147.907	33	2079887	4716949
	147.99	37	353234	1.76132e+06					147.99	33	2070173	4709528
	148.074	37	356736	1749950					148.074	33	2060466	4701867
	148.157	37	360366	1.73888e+06					148.157	33	2050761	4693849
	148.24	37	364111	1.7281e+06					148.24	33	2041068	4685469
	148.324	37	367957	1.71764e+06					148.324	33	2031330	4676745
	148.407	37	371910	1.70745e+06					148.407	33	2021601	4667636
	148.49	37	375976	1.69752e+06					148.49	33	2011892	4658230
	148.574	37	380125	1.68789e+06					148.574	33	2002164	4648557
	148.657	37	384375	1.67853e+06					148.657	33	1992447	4638569
	148.74	37	388715	1.66944e+06					148.74	33	1982750	4628331
	148.824	37	393125	1.66064e+06					148.824	33	1973106	4617716
	148.907	37	397605	1.65204e+06					148.907	33	1963510	4606827
	148.99	37	402180	1.64384e+06					148.99	33	1953933	4595636
	149.074	37	406837	1.63589e+06					149.074	33	1944385	4584244
	149.157	37	411588	1.62825e+06					149.157	33	1934875	4572573
	149.24	37	416403	1.62091e+06					149.24	33	1925397	4560668
	149.324	37	421275	1.61385e+06					149.324	33	1915999	4548474
	149.407	37	426200	1.60711e+06					149.407	33	1906638	4535956
	149.49	37	431177	1.60063e+06					149.49	33	1897313	4523171
	149.574	37	436216	1.59445e+06					149.574	33	1888016	4510275
	149.657	37	441328	1.58857e+06					149.657	33	1878813	4497116
	149.74	37	446476	1.58302e+06					149.74	33	1869661	4483807
	149.824	37	451666	1.57779e+06					149.824	33	1860584	4470358
	149.907	37	456890	1.57285e+06					149.907	33	1851535	4456729
	149.99	37	462162	1.56821e+06					149.99	33	1842630	4442927
	150.074	37	467462	1.56384e+06					150.074	33	1833782	4428836
	150.157	37	472785	1.55979e+06					150.157	33	1825009	4414585
	150.24	37	478134	1.55607e+06					150.24	33	1816286	4400167
	150.324	37	483518	1.55261e+06					150.324	33	1807657	4385645
	150.407	37	488913	1.54943e+06					150.407	33	1799105	4370992
	150.49	37	494291	1.54656e+06					150.49	33	1790666	4356172
	150.574	37	499676	1.54401e+06					150.574	33	1782318	4341243
	150.657	37	505071	1.54176e+06					150.657	33	1774059	4326203
	150.74	37	510471	1.53982e+06					150.74	33	1765936	4311079
	150.824	37	515863	1.5382e+06					150.824	33	1757862	4295840
	150.907	37	521264	1.5369e+06					150.907	33	1749887	4280502
	150.99	37	526655	1.53588e+06					150.99	33	1742008	4264965
	151.074	37	532015	1.53516e+06					151.074	33	1734260	4248840
	151.157	37	537364	1.53475e+06					151.157	33	1726468	4231633
	151.24	37	542693	1.53467e+06					151.24	33	1718556	4212619
	151.324	37	547975	1.53487e+06					151.324	33	1710484	4191210
	151.407	37	553240	1.5354e+06					151.407	33	1702070	4166673
	151.49	37	558458	1.53622e+06					151.49	33	1693075	4138859
	151.574	37	563632	1.53735e+06					151.574	33	1683436	4108913
	151.657	37	568772	1.53875e+06					151.657	33	1673274	4077597
	151.74	37	573850	1.54051e+06					151.74	33	1662721	4045447
	151.824	37	578869	1.54251e+06					151.824	33	1651782	4012537
	151.907	37	583838	1.54487e+06					151.907	33	1640522	3978995
	151.99	37	588740	1.5475e+06					151.99	33	1628915	3944712
	152.074	37	593583	1.55042e+06					152.074	33	1617043	3909857
	152.157	37	598355	1.55362e+06					152.157	33	1604936	3874519
	152.24	37	603075	1.5571e+06					152.24	33	1592676	3838788
	152.324	37	607694	1.56087e+06					152.324	33	1580244	3802711
	152.407	37	612233	1.56492e+06					152.407	33	1567650	3766352
	152.49	37	616682	1.56926e+06					152.49	33	1554968	3729727
	152.574	37	621030	1.57389e+06					152.574	33	1542172	3692784
	152.657	37	625301	1.57879e+06					152.657	33	1529285	3655513
	152.74	37	629480	1.58395e+06					152.74	33	1516321	3618079
	152.824	37	633533	1.58941e+06					152.824	33	1503335	3580464
	152.907	37	637512	1.59514e+06					152.907	33	1490296	3542664
	152.99	37	641395	1.60119e+06					152.99	33	1477184	3504633
	153.073	37	645144	1.60745e+06					153.073	33	1464037	3466390
	153.157	37	648770	1.61397e+06					153.157	33	1450866	3428006
	153.24	37	652260	1.62072e+06					153.24	33	1437666	3389367
	153.323	37	655628	1.6277e+06					153.323	33	1424462	3350491
	153.407	37	658874	1.63494e+06					153.407	33	1411241	3311481
	153.49	37	662004	1.6424e+06					153.49	33	1398022	3272333
	153.573	37	664991	1.65006e+06					153.573	33	1384776	3233071
	153.657	37	667870	1.65798e+06					153.657	33	1371592	3193585
	153.74	37	670583	1.66612e+06					153.74	33	1358480	3153839
	153.823	37	673195	1.67443e+06					153.823	33	1345372	3114031
	153.907	37	675655	1.68297e+06					153.907	33	1332323	3074147
	153.99	37	677981	1.69174e+06					153.99	33	1319342	3034191
	154.073	37	680129	1.70069e+06					154.073	33	1306462	2994062
	154.157	37	682153	1.70985e+06					154.157	33	1293660	2953801
	154.24	37	684027	1.71916e+06					154.24	33	1280986	2913534
	154.323	37	685769	1.72862e+06					154.323	33	1268406	2873242
	154.407	37	687328	1.73824e+06					154.407	33	1255969	2832781
	154.49	37	688759	1.74804e+06					154.49	33	1243637	2792288
	154.573	37	690053	1.758e+06					154.573	33	1231447	2751769
	154.657	37	691192	1.76809e+06					154.657	33	1219405	2711331
	154.74	37	692194	1.77833e+06					154.74	33	1207507	2670847
	154.823	37	693028	1.78868e+06					154.823	33	1195764	2630369
	154.907	37	693718	1.79915e+06					154.907	33	1184179	2589902
	154.99	37	694248	1.80975e+06					154.99	33	1172744	2549450
	155.073	37	694625	1.82049e+06					155.073	33	1161538	2509002
	155.157	37	694830	1.83131e+06					155.157	33	1150521	2468612
	155.24	37	694914	1.84224e+06					155.24	33	1139654	2428303
	155.323	37	694845	1.85324e+06					155.323	33	1128981	2388021
	155.407	37	694612	1.86435e+06					155.407	33	1118494	2347776
	155.49	37	694218	1.87552e+06					155.49	33	1108204	2307603
	155.573	37	693681	1.88672e+06					155.573	33	1098101	2267556
	155.657	37	693019	1.89802e+06					155.657	33	1088340	2228004
	155.74	37	692207	1.90941e+06					155.74	33	1078993	2189556
	155.823	37	691241	1.9208e+06					155.823	33	1070150	2152974
	155.907	37	690131	1.93224e+06					155.907	33	1061935	2118807
	155.99	37	688878	1.94369e+06					155.99	37	1054604	2087804
	156.073	37	687494	1.95515e+06					156.073	37	1048271	2060082
	156.157	37	685963	1.96666e+06					156.157	37	1042754	2034468
	156.24	37	684303	1.97816e+06					156.24	37	1037934	2010199
	156.323	37	682489	1.98966e+06					156.323	37	1033812	1986835
	156.407	37	680553	2.0012e+06					156.407	37	1030353	1964195
	156.49	37	678497	2012720					156.49	37	1027543	1942204
	156.573	37	676308	2.02421e+06					156.573	37	1025342	1921019
	156.657	37	674001	2.03567e+06					156.657	37	1023710	1900461
	156.74	37	671582	2.0471e+06					156.74	37	1022591	1880533
	156.823	37	669019	2.05852e+06					156.823	37	1021966	1861077
	156.907	37	666371	2.06984e+06					156.907	37	1021801	1842057
	156.99	37	663588	2.08111e+06					156.99	37	1022063	1823515
	157.073	37	660720	2.09235e+06					157.073	37	1022732	1805405
	157.157	37	657722	2.10349e+06					157.157	37	1023819	1787833
	157.24	37	654625	2.11457e+06					157.24	37	1025320	1770722
	157.323	37	651432	2.12562e+06					157.323	37	1027190	1754024
	157.407	37	648143	2.13658e+06					157.407	37	1029444	1737656
	157.49	37	644784	2.14745e+06					157.49	37	1032066	1721615
	157.573	37	641320	2.15823e+06					157.573	37	1035054	1706106
	157.657	37	637768	2.16893e+06					157.657	37	1038383	1691003
	157.74	37	634116	2.17946e+06					157.74	37	1042016	1676218
	157.823	37	630400	2.1899e+06					157.823	37	1045986	1661854
	157.907	37	626572	2.20022e+06					157.907	37	1050299	1647907
	157.99	37	622717	2.21058e+06					157.99	37	1054905	1634389
	158.073	37	618770	2.22069e+06					158.073	37	1059801	1621272
	158.156	37	614762	2.23062e+06					158.156	37	1064961	1608585
	158.24	37	610668	2.24037e+06					158.24	37	1070353	1596314
	158.323	37	606494	2.24994e+06					158.323	37	1076013	1584545
	158.406	37	602254	2.25937e+06					158.406	37	1081910	1573117
	158.49	37	597980	2.26868e+06					158.49	37	1088033	1562031
	158.573	37	593612	2.27783e+06					158.573	37	1094371	1551405
	158.656	37	589218	2.28681e+06					158.656	37	1100908	1541222
	158.74	37	584774	2.29557e+06					158.74	37	1107616	1531365
	158.823	37	580262	2.30415e+06					158.823	37	1114510	1521879
	158.906	37	575720	2.31261e+06					158.906	37	1121565	1512739
	158.99	37	571145	2.32085e+06					158.99	37	1128735	1504097
	159.073	37	566524	2.32889e+06					159.073	37	1136022	1495794
	159.156	37	561858	2.33677e+06					159.156	37	1143467	1487883
	159.24	37	557180	2.34448e+06					159.24	37	1150998	1480287
	159.323	37	552453	2.35194e+06					159.323	37	1158635	1473054
	159.406	37	547688	2.35918e+06					159.406	37	1166367	1466113
	159.49	37	542915	2.36625e+06					159.49	37	1174177	1459481
	159.573	37	538125	2.37305e+06					159.573	37	1182001	1453253
	159.656	37	533329	2.37973e+06					159.656	37	1189842	1447369
	159.74	37	528492	2.38617e+06					159.74	37	1197762	1441820
	159.823	37	523634	2.39237e+06					159.823	37	1205699	1436512
	159.906	37	518779	2.39835e+06					159.906	37	1213713	1431530
	159.99	37	513914	2.40415e+06					159.99	37	1221696	1426967
	160.073	37	509051	2.40971e+06					160.073	37	1229714	1422809
	160.156	37	504173	2.41512e+06					160.156	37	1237767	1418944
	160.24	37	499289	2.42027e+06					160.24	37	1245823	1415413
	160.323	37	494410	2.42518e+06					160.323	37	1253858	1412217
	160.406	37	489532	2.42988e+06					160.406	37	1261898	1409228
	160.49	37	484660	2.43434e+06					160.49	37	1269924	1406533
	160.573	37	479797	2.43851e+06					160.573	37	1277890	1404062
	160.656	37	474942	2.44245e+06					160.656	37	1285843	1401961
	160.74	37	470096	2.44611e+06					160.74	37	1293738	1400213
	160.823	37	465257	2.44952e+06					160.823	37	1301612	1398862
	160.906	37	460443	2.45267e+06					160.906	37	1309438	1397803
	160.99	37	455632	2.45559e+06					160.99	37	1317182	1397007
	161.073	37	450847	2.45825e+06					161.073	37	1324866	1396529
	161.156	37	446062	2.46059e+06					161.156	37	1332484	1396344
	161.24	37	441320	2.46271e+06					161.24	37	1339976	1396536
	161.323	37	436605	2.46453e+06					161.323	37	1347426	1397039
	161.406	37	431905	2.46604e+06					161.406	37	1354781	1397927
	161.49	37	427236	2.46729e+06					161.49	37	1362039	1399157
	161.573	37	422584	2.46828e+06					161.573	37	1369229	1400618
	161.656	37	417963	2.46899e+06					161.656	37	1376281	1402273
	161.74	37	413393	2.46945e+06					161.74	37	1383238	1404048
	161.823	37	408833	2.46964e+06					161.823	37	1390091	1405987
	161.906	37	404309	2.46954e+06					161.906	37	1396838	1408229
	161.99	37	399816	2.46919e+06					161.99	37	1403447	1410814
	162.073	37	395316	2.46845e+06					162.073	37	1409919	1413791
	162.156	37	390875	2.4675e+06					162.156	37	1416266	1416962
	162.24	37	386494	2.46633e+06					162.24	37	1422553	1420391
	162.323	37	382158	2.46493e+06					162.323	37	1428604	1424180
	162.406	37	377870	2.46334e+06					162.406	37	1434484	1428317
	162.49	37	373616	2.46148e+06					162.49	37	1440242	1432722
	162.573	37	369405	2.45934e+06					162.573	37	1445859	1437422
	162.656	37	365268	2.45697e+06					162.656	37	1451333	1442314
	162.74	37	361143	2.45437e+06					162.74	37	1456658	1447430
	162.823	37	357077	2.45156e+06					162.823	37	1461819	1452769
	162.906	37	353062	2.44851e+06					162.906	37	1466845	1458438
	162.99	37	349082	2.44518e+06					162.99	37	1471681	1464390
	163.073	37	345159	2.44166e+06					163.073	37	1476338	1470570
	163.156	37	341279	2.43792e+06					163.156	37	1480841	1477022
	163.24	37	337465	2.4339e+06					163.24	37	1485122	1483592
	163.323	37	333694	2.42962e+06					163.323	37	1489190	1490405
	163.406	37	329962	2.42518e+06					163.406	37	1493044	1497432
	163.489	37	326290	2.42053e+06					163.489	37	1496750	1504743
	163.573	37	322684	2.41565e+06					163.573	37	1500304	1512161
	163.656	37	319131	2.41061e+06					163.656	37	1503631	1519769
	163.739	37	315620	2.40527e+06					163.739	37	1506774	1527546
	163.823	37	312174	2.39971e+06					163.823	37	1509697	1535560
	163.906	37	308795	2.39396e+06					163.906	37	1512440	1543786
	163.989	37	305461	2.38801e+06					163.989	37	1514941	1552820
	164.073	37	302190	2.38184e+06					164.073	37	1517545	1563935
	164.156	37	298970	2.37549e+06					164.156	37	1520882	1577701
	164.239	37	295799	2368850					164.239	37	1525038	1594104
	164.323	37	292704	2.36203e+06					164.323	37	1529982	1612873
	164.406	37	289662	2.35506e+06					164.406	37	1535551	1633965
	164.489	37	286681	2.3479e+06					164.489	37	1541697	1656783
	164.573	37	283766	2.34052e+06					164.573	37	1548132	1680536
	164.656	37	280900	2.33309e+06					164.656	37	1554559	1705023
	164.739	37	278106	2.32544e+06					164.739	37	1560944	1730202
	164.823	37	275379	2.31764e+06					164.823	37	1567342	1755943
	164.906	37	272713	2.30969e+06					164.906	37	1573832	1782160
	164.989	37	270125	2.30159e+06					164.989	37	1580407	1808877
	165.073	37	267596	2.29337e+06					165.073	37	1587147	1836018
	165.156	37	265144	2.28503e+06					165.156	37	1593956	1863649
	165.239	37	262750	2.27661e+06					165.239	37	1600895	1891575
	165.323	37	260425	2.26802e+06					165.323	37	1607878	1919894
	165.406	37	258171	2.25934e+06					165.406	37	1614883	1948530
	165.489	37	255984	2.25058e+06					165.489	37	1621927	1977532
[truncated: 211 more rows]

## Sheet: Fig S4
	FIGURE S4 - top panel			FIGURE S4 - bottom panel (left)			FIGURE S4 - bottom panel (right)
	Founding culture - Assay Generation 0			Short period clones - Assay Generation 1			Long period clones - Assay Generation 1
	Clone Period (h) - bin centered	% of progeny clones		Clone Period (h) - bin centered	% of progeny clones		Clone Period (h) - bin centered	% of progeny clones
	20	0		20	0		20	0
	20.75	0		20.5	0		20.8	0
	21.5	13.0435		21	0		21.6	0
	22.25	30.4348		21.5	59.0909		22.4	45.4545
	23	26.087		22	36.3636		23.2	9.09091
	23.75	26.087		22.5	4.54545		24	27.2727
	24.5	4.34783		23	0		24.8	9.09091
	25.25	0		23.5	0		25.6	9.09091
	26	0		24	0		26.4	0
	26.75	0		24.5	0		27.2	0
	27.5	0		25	0		28	0
	28.25	0		25.5	0		28.8	0
	29	0		26	0		29.6	0
	29.75	0		26.5	0
				27	0
				27.5	0
				28	0
				28.5	0
				29	0
				29.5	0
				30	0

## Sheet: Fig S5
	FIGURE S5A								FIGURE S5B								FIGURE S5C
	replicate (along with average and standard deviation) values of normalised gene expression in SCL and LCL								replicate (along with average and standard deviation) values of normalised gene expression in SCL and LCL								replicate (along with average and standard deviation) values of normalised gene expression in SCL and LCL
	Clone	Replicate	normalised gene expression (x 0.01)	Average gene expression (x 0.01)	Standard Deviation				Clone	Replicate	normalised gene expression (x 0.01)	Average gene expression (x 0.01)	Standard Deviation				Clone	Replicate	normalised gene expression (x 0.00001)	Average gene expression (x 0.00001)	Standard Deviation
	SCL	1	0.491733	0.65325	0.150966				SCL	1	0.420634	0.690371	0.297955				SCL	1	0.012235	0.0199757	0.0115846
		2	0.677219							2	0.640283							2	0.033294
		3	0.790797							3	1.0102							3	0.014398
	LCL	1	0.854148	0.649247	0.361484				LCL	1	1.02586	0.809511	0.42806				LCL	1	0.00564	0.0120433	0.00835326
		2	0.861729							2	1.08621							2	0.008998
		3	0.231865							3	0.316459							3	0.021492

## Sheet: Fig S6
	FIGURE S6A					FIGURE S6B
	regression of relative amplitude of progeny clones over parental clones					regression of damping rate of progeny clones over parental clones
	Rel. Amplitude (x 0.01) - Parental Culture	Rel. Amplitude (x 0.01) - Progeny Culture				Damping Rate (x 0.001) - Parental Culture	Damping Rate (x 0.001)) - Progeny Culture
	59.8585	72.3937				20.2108	23.2269
	76.3618	71.3461				23.8519	19.0119
	67.8282	75.6277				17.4844	20.6883
	59.2404	71.5891				20.0265	15.4447
	54.8904	65.2932				21.3368	20.9779
	44.947	62.1303				19.1739	21.1038
	59.5866	76.9293				20.1446	18.7422
	51.0492	67.5023				17.1198	19.9241
	59.2591	59.6302				17.9514	21.1125
	61.5764	78.2132				22.4596	21.7772
	53.8086	52.9677				17.7709	30.4812
	83.4698	54.3877				19.9082	21.2838
	69.7957	62.4251				22.1322	27.0573
	56.7861	57.9198				30.5143	40.9273
	47.5306	65.7682				28.8916	29.5278
	64.8636	67.0064				33.4547	27.2486
	81.7116	87.3697				42.1157	31.8168
	80.4129	69.853				23.3322	21.8274
	56.7652	65.8563				21.4033	21.5042
	81.2336	61.2887				20.8851	21.6253
	96.1177	70.9029				20.1577	21.5717
	43.1221	67.1192				26.6145	26.5023

## Sheet: Fig S7
	FIGURE S7A								FIGURE S7B						FIGURE S7C										FIGURE S7D
	representative bioluminescence traces of 4 clones processed using chronostar								relative amplitudes on days 1 and 6 based on MetaCycle analysis						Normalised gene expression values for one SCL and LCL clone across three PCR repeats										average gene expression values for one SCL and LCL clone across three PCR repeats
	Time (h)	Clone 1	Clone 2	Clone 3	Clone 4				Clone	Day 1	Day 6				Clone	Time (h)	Normalised expression (x 0.01) - Run 1	Normalised expression (x 0.01) - Run 2	Normalised expression (x 0.01) - Run 3	Average	Standard deviation				Clone	average expression (x 0.01) - Run 1	average expression (x 0.01) - Run 2	average expression (x 0.01) - Run 3	Average	Standard deviation
	12	1.22257	1.31392	1.2837	1.29914				1	0.552054	0.0440347				SCL	0	1.80394	2.04811	1.6757	1.84258	0.189192				SCL	1.4119	1.33992	1.44843	1.40008	0.0552107
	13	1.36521	1.44382	1.4212	1.38477				2	0.541487	0.0386368					4	1.55509	1.26267	1.30716	1.37498	0.157563				LCL	1.00273	0.994892	1.18179	1.0598	0.105718
	14	1.45812	1.50961	1.49455	1.40884				3	0.654134	0.0397199					8	1.2519	1.21137	1.25143	1.23823	0.0232668
	15	1.50282	1.52854	1.51627	1.3725				4	0.309271	0.0132643					12	1.21456	1.16602	1.84096	1.40718	0.376452
	16	1.51665	1.52053	1.5103	1.31974				5	0.374796	0.02555					16	1.64268	1.05167	1.13857	1.27764	0.319108
	17	1.51833	1.49211	1.48312	1.25649				6	0.28116	0.0139494					20	1.03214	0.997684	1.4151	1.14831	0.231691
	18	1.50757	1.44463	1.43269	1.18733				7	0.397625	0.0224061					24	1.49616	1.33088	1.53568	1.45424	0.108644
	19	1.47412	1.37387	1.35835	1.10769				8	0.400844	0.0111236					28	1.29875	1.65095	1.4228	1.4575	0.178643
	20	1.41542	1.27347	1.26524	1.02786				9	0.465588	0.0364272				LCL	0	0.747044	0.67988	1.10397	0.843631	0.227946
	21	1.32754	1.15142	1.14896	0.956037				10	0.426141	0.00506517					4	0.954516	0.822572	1.2431	1.00673	0.215069
	22	1.22675	1.02613	1.03198	0.884778				11	0.452925	0.0139411					8	1.10183	0.951505	1.06279	1.03871	0.0779994
	23	1.11047	0.904733	0.916407	0.829841				12	0.458576	0.0164069					12	1.07183	1.11023	1.10111	1.09439	0.0200636
	24	0.996122	0.793678	0.806884	0.784448				13	0.518981	0.0100635					16	0.947883	1.11447	1.44549	1.16928	0.253289
	25	0.882867	0.703234	0.717936	0.751773				14	0.484224	0.038517					20	0.868119	1.22649	1.07793	1.05751	0.180054
	26	0.789214	0.636674	0.652872	0.728526				15	0.4719	0.00814277					24	1.12082	1.06162	1.25989	1.14744	0.101782
	27	0.712984	0.594557	0.610257	0.721189				16	0.512588	0.0335177					28	1.20978	0.992376	1.16008	1.12074	0.113914
	28	0.659238	0.582786	0.598112	0.733785				17	0.487734	0.0307657
	29	0.629764	0.603976	0.613952	0.76682				18	0.446812	0.00217298
	30	0.624272	0.654517	0.660475	0.819657				19	0.430155	0.00468722
	31	0.644088	0.731302	0.728111	0.894069				20	0.484061	0.0255138
	32	0.686222	0.83101	0.822429	0.986117				21	0.475642	0.030597
	33	0.749818	0.939884	0.931549	1.08571				22	0.490972	0.00981279
	34	0.831398	1.06084	1.04184	1.18477				23	0.54997	0.0740289
	35	0.925595	1.17718	1.15829	1.27309				24	0.241103	0.0262548
	36	1.0266	1.27866	1.26328	1.35057				25	0.290399	0.0437539
	37	1.12639	1.42067	1.34903	1.40127				26	0.360206	0.0393015
	38	1.21877	1.51804	1.41168	1.42927				27	0.473621	0.0344591
	39	1.29089	1.56853	1.44848	1.42811				28	0.417646	0.0181784
	40	1.34153	1.58533	1.45819	1.39689				29	0.308438	0.00468571
	41	1.37043	1.55977	1.45066	1.35438				30	0.439118	0.0351655
	42	1.38884	1.50548	1.41683	1.29527				average	0.439939	0.0250048
	43	1.37332	1.42684	1.36437	1.22249				Standard Deviation	0.091354	0.0161393
	44	1.3416	1.32923	1.30749	1.14948
	45	1.29545	1.23071	1.2326	1.07499
	46	1.24063	1.13261	1.16021	1.00723
	47	1.1793	1.03369	1.0865	0.939928
	48	1.10989	0.949895	1.00957	0.886231
	49	1.044	0.878385	0.94252	0.83956
	50	0.973968	0.822805	0.886106	0.80054
	51	0.911402	0.780051	0.834983	0.770763
	52	0.857772	0.750715	0.801194	0.749841
	53	0.81235	0.739425	0.782512	0.742066
	54	0.771848	0.738903	0.779158	0.756102
	55	0.749644	0.752564	0.78682	0.7678
	56	0.739032	0.773217	0.7991	0.796628
	57	0.739627	0.801326	0.835085	0.835603
	58	0.75822	0.839605	0.872043	0.883592
	59	0.778063	0.885427	0.916828	0.927397
	60	0.818989	0.928672	0.955342	0.975951
	61	0.867145	0.978533	0.996062	1.02201
	62	0.917986	1.02553	1.02834	1.06947
	63	0.962542	1.06095	1.06564	1.102
	64	1.01566	1.08983	1.08567	1.12366
	65	1.07202	1.12054	1.10289	1.13855
	66	1.10743	1.1256	1.10674	1.13441
	67	1.13222	1.12544	1.10785	1.13403
	68	1.15365	1.10906	1.09632	1.12158
	69	1.17302	1.09854	1.08093	1.10477
	70	1.17106	1.07653	1.05519	1.07554
	71	1.16611	1.04829	1.02697	1.05831
	72	1.15809	1.00975	1.00073	1.02686
	73	1.13719	0.985989	0.978766	0.996698
	74	1.11868	0.957785	0.943805	0.969111
	75	1.08685	0.932026	0.916222	0.950598
	76	1.05793	0.909992	0.891973	0.932251
	77	1.02827	0.89097	0.872	0.917409
	78	0.9994	0.884139	0.867531	0.91117
	79	0.977793	0.885275	0.866056	0.908218
	80	0.948808	0.889866	0.870392	0.914909
	81	0.929208	0.894377	0.872895	0.916874
	82	0.913378	0.911489	0.899643	0.935385
	83	0.901929	0.929243	0.919324	0.946302
	84	0.898798	0.9569	0.944373	0.97076
	85	0.900483	0.981045	0.976064	0.977587
	86	0.906659	1.00037	1.00364	1.00128
	87	0.912716	1.03445	1.03323	1.01879
	88	0.927953	1.04263	1.05396	1.02877
	89	0.944326	1.06492	1.07057	1.03751
	90	0.958953	1.0736	1.0857	1.0457
	91	0.978538	1.08561	1.09172	1.05329
	92	0.995736	1.08502	1.09376	1.04814
	93	1.01028	1.08338	1.0955	1.04709
	94	1.0278	1.07822	1.07936	1.04638
	95	1.03525	1.06423	1.07376	1.03722
	96	1.04264	1.05404	1.05841	1.03201
	97	1.04858	1.03416	1.03776	1.01727
	98	1.04984	1.01928	1.01792	1.01757
	99	1.05591	1.00801	1.00587	1.00769
	100	1.05763	0.994952	0.991891	0.994604
	101	1.05498	0.985638	0.974764	0.989376
	102	1.04562	0.974626	0.961045	0.99164
	103	1.03961	0.96531	0.958028	0.983972
	104	1.0302	0.972425	0.948109	0.981912
	105	1.02643	0.964831	0.949275	0.97288
	106	1.01667	0.972002	0.952233	0.975713
	107	1.00901	0.979385	0.962801	0.978112
	108	1.00123	0.988602	0.971681	0.987983
	109	0.991835	0.99683	0.982872	0.991378
	110	0.987384	1.00805	0.996564	0.996932
	111	0.981952	1.00865	1.00253	0.996858
	112	0.98132	1.01576	1.01606	1.00068
	113	0.97884	1.02357	1.02848	1.00696
	114	0.97968	1.02591	1.03507	1.00588
	115	0.980761	1.02861	1.03993	1.00276
	116	0.983266	1.02884	1.03893	1.01193
	117	0.983731	1.03148	1.03941	1.00623
	118	0.986025	1.02375	1.03696	1.00528
	119	0.990767	1.0196	1.03489	1.0117
	120	0.995326	1.01732	1.02543	1.00845
	121	0.998145	1.0162	1.02317	1.00237
	122	1.00111	1.00855	1.0197	1.00158
	123	1.00651	1.00476	1.0096	0.996054
	124	1.00261	1.00228	1.00221	0.995907
	125	1.00908	0.994333	0.997443	1.00073
	126	1.01121	0.999038	0.99327	1.0021
	127	1.01294	0.997281	0.984454	1.0003
	128	1.01563	0.995359	0.983258	0.9944
	129	1.0147	0.989751	0.984466	1.00155
	130	1.01496	0.991766	0.983841	0.993183
	131	1.01267	0.991116	0.980703	0.996589
	132	1.0091	0.991639	0.988387	0.996562
	133	1.01259	0.994057	0.990994	0.996301
	134	1.00847	0.996779	0.996345	0.993725
	135	1.00963	0.994709	0.999246	0.993843
	136	1.00225	1.00242	0.999208	0.997064
	137	1.005	0.998447	0.99995	0.998524
	138	0.999697	1.00184	1.00642	0.996608
	139	0.996512	1.00183	1.00343	1.00215
	140	0.997415	0.998504	1.00507	1.00001
	141	0.995271	1.00141	1.01058	0.998797
	142	0.995375	1.00274	1.00477	1.00124
	143	0.993976	1.00161	1.00392	1.00084
	144	0.994328	0.999951	1.00527	0.999251
	145	0.99472	1.0007	0.998854	1.00122
	146	0.996548	1.00043	1.00033	1.00065
	147	0.994438	1.00004	0.996665	0.999222
	148	0.99646	0.992982	0.998915	0.994116
	149	1.00016	0.997902	0.996762	0.998903
	150	1.00282	0.99831	1.0029	1.0017
	151	1.0037	0.995021	0.987063	0.997699
	152	1.00541	0.998539	0.991546	0.996749
	153	1.00539	0.997321	0.990988	0.999675
	154	1.00804	0.995116	0.986745	0.997425
	155	1.0101	0.998859	0.990186	1.00216
	156	1.01582	0.997516	0.992926	1.00076
	157	1.01456	0.999146	0.995047	1.00554
	158	1.01243	1.00486	0.994386	1.00513
	159	1.01381	1.01072	0.993516	1.00828
	160	1.01259	1.00457	0.992235	0.998786
	161	1.01523	1.00188	0.999966	1.00261
	162	1.00999	0.996495	1.00233	0.996414
	163	1.00262	0.992016	1.00526	1.00377
	164	0.999711	0.989342	1.00509	0.998649
	165	0.994391	0.997035	1.00134	1.00275
	166	0.995101	0.991383	1.00404	0.9981
	167	0.997833	0.996086	0.998545	0.989992
	168	1.00048	1.00391	1.00487	0.997186
	169	1.0058	0.99936	1.009	0.989933
	170	1.01692	1.00936	1.00147	0.998742
	171	1.01088	1.00376	1.00552	0.994427
	172	1.01381	1.00527	1.00322	1.00436
	173	1.0118	1.00382	1.00111	1.00544
	174	1.01656	1.00754	1.00177	0.998755
	175	1.01596	1.00242	0.998656	1.0053
	176	1.01798	1.00023	0.99615	1.01017
	177	1.01693	0.999928	0.997388	1.00648
	178	1.01143	0.996976	0.99531	1.00713
	179	1.0112	1.00022	0.994659	1.01232
	180	1.01222	0.997701	0.99803	1.00326
	181	1.01637	0.99654	0.996752	1.01512
	182	1.01637	1.00106	0.992888	1.00089
	183	1.01921	0.995887	0.989151	0.999473
	184	1.01349	0.995324	0.992762	1.00062
	185	1.0202	0.995679	0.992046	0.997301
	186	1.01957	0.997048	0.994303	0.99779
	187	1.0234	1.00035	0.996432	0.993463
	188	1.02822	0.999327	1.0048	0.995565
	189	1.03183	0.999417	1.00385	0.995269
	190	1.03415	0.999619	1.00597	0.988233
	191	1.03536	0.999905	1.0106	0.990159
	192	1.03499	0.99801	1.00533	0.997091
	193	1.03905	0.999365	1.00898	0.995219
	194	1.04311	0.999715	1.00272	0.989842
	195	1.05058	0.997365	1.00827	0.990387
	196	1.05114	1.00021	1.00414	0.998599
	197	1.06125	1.0035	1.00575	0.994741
	198	1.06955	0.996818	0.996014	0.999162
	199	1.07086	0.99765	0.990613	1.00215
	200	1.0807	1.00093	1.00077	0.996999
	201	1.08771	0.996196	0.998141	0.997969
	202	1.09859	1.00051	0.992803	0.996453
	203	1.1052	1.00042	0.992216	0.994954
	204	1.11178	1.00269	0.992066	1.00671
	205	1.11179	0.992323	0.994312	0.999669
	206	1.11657	1.00133	0.990873	0.997084
	207	1.11406	0.995645	0.992747	1.00563
	208	1.12546	0.999226	0.995731	1.00288
	209	1.12786	1.00522	0.999047	0.993221
	210	1.10458	0.996791	1.00382	0.995625
	211	1.10329	1.00502	0.998724	0.99987
	212	1.10092	1.00051	1.00127	1.00211

[truncated: 5 more sheets: Fig S8, Fig S9, Fig S10, Fig S11, Fig S12]
